# Supplementary material for: Integrated Analysis of Transcriptome and Metabolome Profiles in the Longissimus Dorsi Muscle of Buffalo and Cattle
Source: Curr Issues Mol Biol. 2023 Dec 4;45(12):9723–36. doi: 10.3390/cimb45120607 (PMC10741837; doi:10.3390/cimb45120607)
Supplement: Supplementary file 1 [file cimb-45-00607-s001.zip]

Archive with 2 entries (2 files):
- Table S1-S2.pdf
- Table S3-S7.xlsx
