# Supplementary material for: Integrated Analysis of Transcriptome and Metabolome Profiles in the Longissimus Dorsi Muscle of Buffalo and Cattle
Source: Curr Issues Mol Biol. 2023 Dec 4;45(12):9723–36. doi: 10.3390/cimb45120607 (PMC10741837; doi:10.3390/cimb45120607)
Supplement: Supplementary file 1 [file cimb-45-00607-s001.zip › Table S3-S7.xlsx]

## Sheet: Table S3
Table S3. The DEGs were identified between the H and X groups.
#ID	gene_name	nr_symbol	H1_FPKM	H1_count	H2_FPKM	H2_count	H3_FPKM	H3_count	H4_FPKM	H4_count	X1_FPKM	X1_count	X2_FPKM	X2_count	X3_FPKM	X3_count	X4_FPKM	X4_count	H_vs_X_DESeq2_FDR	H_vs_X_DESeq2_log2FC	H_vs_X_DESeq2_(FDR_0.01_FC_2)_regulated	COG_class	COG_class_annotation	GO_annotation	KEGG_annotation	KEGG_pathway_annotation	KOG_class	KOG_class_annotation	Pfam_annotation	Swiss_Prot_annotation	eggNOG_class	eggNOG_class_annotation	NR_annotation	GO_second_level_annotation
gene5927	PPHLN1	PPHLN1	2.76327	384	2.05385	292	1.98068	263	2.31	296	8.46271	657	5.27554	464	5.00684	551	3.71555	407	0.0385923	0.772478	normal	--	--	Biological Process: negative regulation of transcription, DNA-templated (GO:0045892);;	K21872|4.5e-209|biu:109559209|K21872 periphilin-1 | (RefSeq) PPHLN1; periphilin-1 isoform X1	--	--	--	Transcriptional regulatory protein LGE1	--	S	Function unknown	periphilin-1 isoform X1 [Bos taurus]	biological process: biological regulation (GO:0065007)
gene10510	TDRD7	TDRD7	2.79691	474	3.89869	644	4.91346	757	4.66299	674	7.01153	756	5.79868	585	4.46923	570	10.4339	1372	0.363498	0.388762	normal	--	--	Biological Process: lens morphogenesis in camera-type eye (GO:0002089);; Molecular Function: mRNA binding (GO:0003729);; Biological Process: posttranscriptional regulation of gene expression (GO:0010608);; Cellular Component: ribonucleoprotein granule (GO:0035770);; Biological Process: lens fiber cell differentiation (GO:0070306);;	K18405|0.0e+00|bta:506702|K18405 tudor domain-containing protein 1/4/6/7 | (RefSeq) TDRD7; tudor domain-containing protein 7	--	[K]	Transcription	Tudor domain	Tudor domain-containing protein 7 OS=Bos taurus OX=9913 GN=TDRD7 PE=2 SV=1	K	Transcription	tudor domain-containing protein 7 [Bos taurus]	biological process: developmental process (GO:0032502);; molecular function: binding (GO:0005488);; biological process: biological regulation (GO:0065007);; cellular component: intracellular (GO:0005622);; cellular component: cellular anatomical entity (GO:0110165);; biological process: cellular process (GO:0009987)
gene20634	LOC517901	LOC517901	0	0	0	0	0	0	0	0	0	0	0	0	0	0	0	0	--	--	--	--	--	Molecular Function: thyrotropin-releasing hormone receptor activity (GO:0004997);; Biological Process: phospholipase C-activating G protein-coupled receptor signaling pathway (GO:0007200);; Cellular Component: integral component of membrane (GO:0016021);;	K04282|9.2e-298|bta:517901|K04282 thyrotropin-releasing hormone receptor | (RefSeq) LOW QUALITY PROTEIN: thyrotropin-releasing hormone receptor-like	Calcium signaling pathway (ko04020);; Neuroactive ligand-receptor interaction (ko04080)	[R]	General function prediction only	7 transmembrane receptor (rhodopsin family)	Thyrotropin-releasing hormone receptor OS=Bos taurus OX=9913 GN=TRHR PE=3 SV=1	T	Signal transduction mechanisms	LOW QUALITY PROTEIN: thyrotropin-releasing hormone receptor-like [Bos taurus]	molecular function: molecular transducer activity (GO:0060089);; biological process: cellular process (GO:0009987);; biological process: signaling (GO:0023052);; biological process: response to stimulus (GO:0050896);; biological process: biological regulation (GO:0065007);; cellular component: cellular anatomical entity (GO:0110165)
gene9054	LOC107132619	--	0	0	0	0	0	0	0	0	0	0	0	0	0	0	0	0	--	--	--	--	--	Cellular Component: nucleosome (GO:0000786);; Molecular Function: DNA binding (GO:0003677);; Cellular Component: nucleus (GO:0005634);; Molecular Function: protein heterodimerization activity (GO:0046982);;	K11252|2.6e-60|biu:109561220|K11252 histone H2B | (RefSeq) histone H2B type 1-like	Alcoholism (ko05034);; Viral carcinogenesis (ko05203);; Systemic lupus erythematosus (ko05322)	[B]	Chromatin structure and dynamics	Core histone H2A/H2B/H3/H4	Histone H2B type 1 OS=Bos taurus OX=9913 PE=1 SV=2	B	Chromatin structure and dynamics	TPA: histone cluster 1, H2bd-like [Bos taurus]	cellular component: protein-containing complex (GO:0032991);; molecular function: binding (GO:0005488);; cellular component: intracellular (GO:0005622);; cellular component: cellular anatomical entity (GO:0110165)
gene9621	HTR4	HTR4	0	0	0	0	0.028428	6	0	0	0	0	0.044658	6	0.024865	4	0	0	--	--	--	--	--	Molecular Function: G protein-coupled receptor activity (GO:0004930);; Molecular Function: G protein-coupled serotonin receptor activity (GO:0004993);; Cellular Component: integral component of plasma membrane (GO:0005887);; Biological Process: G protein-coupled receptor signaling pathway, coupled to cyclic nucleotide second messenger (GO:0007187);; Biological Process: chemical synaptic transmiss…	K04160|5.0e-230|bom:102271178|K04160 5-hydroxytryptamine receptor 4 | (RefSeq) HTR4; 5-hydroxytryptamine receptor 4	Calcium signaling pathway (ko04020);; cAMP signaling pathway (ko04024);; Neuroactive ligand-receptor interaction (ko04080);; Serotonergic synapse (ko04726)	[R]	General function prediction only	7 transmembrane receptor (rhodopsin family)	5-hydroxytryptamine receptor 4 (Fragment) OS=Sus scrofa OX=9823 GN=HTR4 PE=2 SV=1	T	Signal transduction mechanisms	5-hydroxytryptamine receptor 4 isoform X1 [Bos taurus]	molecular function: molecular transducer activity (GO:0060089);; biological process: cellular process (GO:0009987);; biological process: signaling (GO:0023052);; biological process: response to stimulus (GO:0050896);; biological process: biological regulation (GO:0065007);; cellular component: cellular anatomical entity (GO:0110165)
NewGene_200	--	--	1.06477	84	2.1037	201	0.95338	80	1.87515	153	0.063847	4	0.1062	7	0.060897	5	0.125662	10	2.00585e-13	-4.2591	down	--	--	--	--	--	--	--	--	--	--	--	--	--
gene10694	ENHO	ENHO	3.77838	153	7.142	304	12.018	478	9.66938	357	3.37708	95	2.64902	69	3.22128	104	2.42996	84	8.91034e-06	-1.81013	down	--	--	Molecular Function: hormone activity (GO:0005179);; Cellular Component: plasma membrane (GO:0005886);; Cellular Component: integral component of membrane (GO:0016021);; Biological Process: positive regulation of Notch signaling pathway (GO:0045747);; Biological Process: negative regulation of insulin receptor signaling pathway (GO:0046627);; Biological Process: negative regulation of insulin secr…	--	--	--	--	--	Adropin OS=Bos taurus OX=9913 GN=ENHO PE=3 SV=1	T	Signal transduction mechanisms	adropin precursor [Bos taurus]	molecular function: binding (GO:0005488);; molecular function: molecular function regulator (GO:0098772);; biological process: cellular process (GO:0009987);; biological process: signaling (GO:0023052);; biological process: response to stimulus (GO:0050896);; biological process: biological regulation (GO:0065007);; cellular component: cellular anatomical entity (GO:0110165)
gene27317	LOC789119	AP3S1	0	0	0	0	0	0	0	0	0	0	0	0	0	0	0	0	--	--	--	--	--	Biological Process: intracellular protein transport (GO:0006886);; Biological Process: vesicle-mediated transport (GO:0016192);; Cellular Component: membrane coat (GO:0030117);;	K12399|6.4e-80|aju:106978917|K12399 AP-3 complex subunit sigma | (RefSeq) AP3S1; AP-3 complex subunit sigma-1 isoform X1	Lysosome (ko04142)	[U]	Intracellular trafficking, secretion, and vesicular transport	Clathrin adaptor complex small chain	AP-3 complex subunit sigma-1 OS=Bos taurus OX=9913 GN=AP3S1 PE=2 SV=1	U	Intracellular trafficking, secretion, and vesicular transport	AP-3 complex subunit sigma-1 [Camelus dromedarius]	biological process: cellular process (GO:0009987);; biological process: localization (GO:0051179);; cellular component: protein-containing complex (GO:0032991);; cellular component: cellular anatomical entity (GO:0110165)
gene304	PVRL3	NECTIN3	1.45969	159	0.248532	29	0.250787	27	1.61788	161	0.301653	23	0.89526	63	0.807366	70	0.464114	43	0.343124	-0.93214	normal	--	--	Cellular Component: cell-cell junction (GO:0005911);; Biological Process: cell adhesion (GO:0007155);; Biological Process: spermatid development (GO:0007286);; Cellular Component: integral component of membrane (GO:0016021);; Molecular Function: protein homodimerization activity (GO:0042803);; Molecular Function: cell adhesion molecule binding (GO:0050839);;	K06592|2.9e-274|bbub:102398777|K06592 poliovirus receptor-related protein 3 | (RefSeq) NECTIN3; nectin-3	Cell adhesion molecules (ko04514);; Adherens junction (ko04520)	--	--	CD80-like C2-set immunoglobulin domain	Nectin-1 OS=Sus scrofa OX=9823 GN=NECTIN1 PE=1 SV=1	T	Signal transduction mechanisms	TPA: poliovirus receptor-related 3-like [Bos taurus]	cellular component: cellular anatomical entity (GO:0110165);; biological process: cellular process (GO:0009987);; biological process: biological adhesion (GO:0022610);; biological process: reproduction (GO:0000003);; biological process: reproductive process (GO:0022414);; biological process: multicellular organismal process (GO:0032501);; biological process: developmental process (GO:0032502);; b…
gene13005	PCNX4	PCNX4	0.68239	134	0.822587	171	1.11793	216	1.07469	193	2.17	295	2.10508	267	1.51231	236	1.38266	231	0.0838455	0.579046	normal	--	--	Cellular Component: integral component of membrane (GO:0016021);;	--	--	[S]	Function unknown	Pecanex protein (C-terminus)	--	S	Function unknown	pecanex-like protein 4 [Bos taurus]	cellular component: cellular anatomical entity (GO:0110165)
gene1438	HOXD10	HOXD10	0	0	0.100331	8	0.027256	2	0.089277	6	0.308109	16	0.149765	8	0.383479	23	0.180277	12	--	--	--	--	--	Molecular Function: RNA polymerase II transcription regulatory region sequence-specific DNA binding (GO:0000977);; Molecular Function: DNA-binding transcription activator activity, RNA polymerase II-specific (GO:0001228);; Molecular Function: chromatin binding (GO:0003682);; Cellular Component: nucleoplasm (GO:0005654);; Cellular Component: cytosol (GO:0005829);; Biological Process: single fertil…	K09295|1.4e-188|bta:540251|K09295 homrobox protein Hox-D10 | (RefSeq) HOXD10; homeobox protein Hox-D10	Proteoglycans in cancer (ko05205);; MicroRNAs in cancer (ko05206)	[K]	Transcription	Homeodomain	Homeobox protein Hox-D10 OS=Saguinus labiatus OX=78454 GN=HOXD10 PE=3 SV=1	K	Transcription	homeobox protein Hox-D10 [Bos taurus]	molecular function: binding (GO:0005488);; molecular function: transcription regulator activity (GO:0140110);; biological process: biological regulation (GO:0065007);; cellular component: cellular anatomical entity (GO:0110165);; biological process: reproduction (GO:0000003);; biological process: reproductive process (GO:0022414);; biological process: multi-organism process (GO:0051704);; biologi…
gene16065	BPIFA4	BPIFA4	0	0	0	0	0	0	0	0	0	0	0	0	0	0	0	0	--	--	--	--	--	Molecular Function: lipid binding (GO:0008289);;	--	--	--	--	LBP / BPI / CETP family, N-terminal domain	Latherin OS=Equus caballus OX=9796 GN=LATH PE=1 SV=3	S	Function unknown	latherin [Bos taurus]	molecular function: binding (GO:0005488)
NewGene_9116	--	--	0.152381	4	0	0	0.209335	5	0.132687	3	0	0	0.584809	10	0	0	0.071072	2	--	--	--	--	--	--	--	--	--	--	--	--	--	--	hypothetical protein FD755_002961 [Muntiacus reevesi]	--
gene16792	PREX2	PREX2	0.761244	154	0.778756	166	1.09722	218	1.28259	237	0.163717	23	2.18578	285	1.16877	188	1.36727	235	0.974379	-0.0348866	normal	[M]	Cell wall/membrane/envelope biogenesis	Molecular Function: GTPase activator activity (GO:0005096);; Cellular Component: plasma membrane (GO:0005886);; Biological Process: G protein-coupled receptor signaling pathway (GO:0007186);; Biological Process: adult locomotory behavior (GO:0008344);; Biological Process: phosphatidylinositol 3-kinase signaling (GO:0014065);; Molecular Function: Rac guanyl-nucleotide exchange factor activity (GO:…	K17588|0.0e+00|bta:520704|K17588 phosphatidylinositol 3,4,5-trisphosphate-dependent Rac exchanger 2 protein | (RefSeq) PREX2; phosphatidylinositol 3,4,5-trisphosphate-dependent Rac exchanger 2 protein	--	--	--	RhoGEF domain	Rho guanine nucleotide exchange factor 9 OS=Bos taurus OX=9913 GN=ARHGEF9 PE=2 SV=1	T	Signal transduction mechanisms	phosphatidylinositol 3,4,5-trisphosphate-dependent Rac exchanger 2 protein [Bos taurus]	molecular function: molecular function regulator (GO:0098772);; biological process: biological regulation (GO:0065007);; cellular component: cellular anatomical entity (GO:0110165);; biological process: cellular process (GO:0009987);; biological process: signaling (GO:0023052);; biological process: response to stimulus (GO:0050896);; biological process: behavior (GO:0007610);; biological process:…
gene8999	LOC107132617	LOC107132617	0.934891	58	1.62779	106	1.3877	85	2.47987	140	4.26459	182	2.23388	89	2.15848	106	5.13319	269	0.17943	0.761687	normal	--	--	--	K10866|5.8e-11|dle:111182414|K10866 DNA repair protein RAD50 [EC:3.6.-.-] | (RefSeq) RAD50; DNA repair protein RAD50 isoform X1	Homologous recombination (ko03440);; Non-homologous end-joining (ko03450);; Cellular senescence (ko04218)	--	--	--	--	--	--	uncharacterized protein LOC107132617 [Bos taurus]	--
gene806	MFSD1	MFSD1	4.62197	425	10.0277	971	8.59254	777	7.52082	632	24.2083	1540	14.3601	850	12.114	883	12.2505	956	0.0844109	0.657604	normal	[G]	Carbohydrate transport and metabolism	Cellular Component: integral component of membrane (GO:0016021);; Molecular Function: transmembrane transporter activity (GO:0022857);;	K19801|3.9e-77|tsp:Tsp_08498|K19801 phosphatidylinositol 4-kinase B [EC:2.7.1.67] | (RefSeq) phosphatidylinositol 4-kinase beta	Inositol phosphate metabolism (ko00562);; Phosphatidylinositol signaling system (ko04070)	[G]	Carbohydrate transport and metabolism	Major Facilitator Superfamily	Major facilitator superfamily domain-containing protein 1 OS=Bos taurus OX=9913 GN=MFSD1 PE=2 SV=1	G	Carbohydrate transport and metabolism	major facilitator superfamily domain-containing protein 1 [Bos taurus]	cellular component: cellular anatomical entity (GO:0110165);; molecular function: transporter activity (GO:0005215)
gene14304	NR5A1	NR5A1	0	0	0	0	0	0	0	0	0	0	0	0	0	0	0	0	--	--	--	--	--	Molecular Function: RNA polymerase II cis-regulatory region sequence-specific DNA binding (GO:0000978);; Biological Process: luteinization (GO:0001553);; Molecular Function: chromatin binding (GO:0003682);; Molecular Function: steroid hormone receptor activity (GO:0003707);; Molecular Function: nuclear receptor activity (GO:0004879);; Molecular Function: phospholipid binding (GO:0005543);; Cellul…	K08560|7.1e-265|biu:109566455|K08560 steroidogenic factor 1 | (RefSeq) NR5A1; steroidogenic factor 1 isoform X1	Cortisol synthesis and secretion (ko04927);; Cushing syndrome (ko04934)	[K]	Transcription	Zinc finger, C4 type (two domains)	Steroidogenic factor 1 OS=Bos taurus OX=9913 GN=NR5A1 PE=1 SV=1	K	Transcription	steroidogenic factor 1 [Bos taurus]	molecular function: binding (GO:0005488);; biological process: reproduction (GO:0000003);; biological process: reproductive process (GO:0022414);; biological process: multicellular organismal process (GO:0032501);; biological process: rhythmic process (GO:0048511);; molecular function: molecular transducer activity (GO:0060089);; molecular function: transcription regulator activity (GO:0140110);;…
gene3485	SNX7	SNX7	1.99715	147	1.02575	80	1.5656	114	2.42059	162	7.31308	373	5.14042	231	5.79538	338	2.81374	176	0.0145275	1.17567	normal	--	--	Molecular Function: phosphatidylinositol binding (GO:0035091);;	K17921|5.9e-256|biu:109556032|K17921 sorting nexin-7/30 | (RefSeq) SNX7; sorting nexin-7 isoform X1	--	[U]	Intracellular trafficking, secretion, and vesicular transport	PX domain	Sorting nexin-7 OS=Macaca fascicularis OX=9541 GN=SNX7 PE=2 SV=1	U	Intracellular trafficking, secretion, and vesicular transport	sorting nexin-7 [Bos taurus]	molecular function: binding (GO:0005488)
gene17912	LOC526411	LOC113904926	0	0	0	0	0	0	0	0	0	0	0	0	0	0	0	0	--	--	--	--	--	Molecular Function: G protein-coupled receptor activity (GO:0004930);; Molecular Function: olfactory receptor activity (GO:0004984);; Cellular Component: plasma membrane (GO:0005886);; Cellular Component: integral component of membrane (GO:0016021);;	K04257|4.2e-176|biu:109569453|K04257 olfactory receptor | (RefSeq) olfactory receptor 52M1-like	Olfactory transduction (ko04740)	--	--	Olfactory receptor	Olfactory receptor-like protein OLF1 OS=Canis lupus familiaris OX=9615 PE=3 SV=1	T	Signal transduction mechanisms	olfactory receptor 52M1-like [Bos indicus x Bos taurus]	molecular function: molecular transducer activity (GO:0060089);; cellular component: cellular anatomical entity (GO:0110165)
gene19088	TNFRSF9	TNFRSF9	0	0	0	0	0	0	0	0	0	0	0	0	0	0	0	0	--	--	--	--	--	Biological Process: apoptotic process (GO:0006915);; Biological Process: negative regulation of cell population proliferation (GO:0008285);; Cellular Component: external side of plasma membrane (GO:0009897);; Cellular Component: integral component of membrane (GO:0016021);; Molecular Function: signaling receptor activity (GO:0038023);;	K05146|3.0e-148|bta:520341|K05146 tumor necrosis factor receptor superfamily member 9 | (RefSeq) TNFRSF9; tumor necrosis factor receptor superfamily member 9	Cytokine-cytokine receptor interaction (ko04060)	--	--	TNFR/NGFR cysteine-rich region	--	T	Signal transduction mechanisms	tumor necrosis factor receptor superfamily member 9 [Bos indicus x Bos taurus]	biological process: cellular process (GO:0009987);; biological process: biological regulation (GO:0065007);; cellular component: cellular anatomical entity (GO:0110165);; molecular function: molecular transducer activity (GO:0060089)
gene22260	ZNHIT3	ZNHIT3	6.74504	259	4.3261	176	9.7935	369	7.04077	247	4.3944	150	2.49647	79	2.48354	97	1.03786	44	0.00515465	-1.46698	down	--	--	Molecular Function: metal ion binding (GO:0046872);;	K23309|1.8e-99|bta:504662|K23309 zinc finger HIT domain-containing protein 3 | (RefSeq) ZNHIT3; zinc finger HIT domain-containing protein 3	--	[K]	Transcription	HIT zinc finger	Zinc finger HIT domain-containing protein 3 OS=Bos taurus OX=9913 GN=ZNHIT3 PE=2 SV=1	K	Transcription	zinc finger HIT domain-containing protein 3 [Bos taurus]	molecular function: binding (GO:0005488)
gene9058	CEP120	CEP120	3.80893	740	6.03258	1234	5.76155	1102	5.08619	906	13.947	2027	14.8063	2001	10.2137	1699	11.4404	2037	4.59959e-06	1.01775	up	--	--	Biological Process: microtubule cytoskeleton organization (GO:0000226);; Molecular Function: molecular_function (GO:0003674);; Molecular Function: binding (GO:0005488);; Molecular Function: protein binding (GO:0005515);; Cellular Component: cellular_component (GO:0005575);; Cellular Component: intracellular (GO:0005622);; Cellular Component: obsolete cell (GO:0005623);; Cellular Component: cytopl…	K16459|0.0e+00|bbub:102411062|K16459 centrosomal protein CEP120 | (RefSeq) CEP120; centrosomal protein of 120 kDa isoform X1	--	--	--	Cep120 protein	Centrosomal protein of 120 kDa OS=Bos taurus OX=9913 GN=CEP120 PE=2 SV=2	Z	Cytoskeleton	centrosomal protein of 120 kDa isoform X2 [Bos taurus]	biological process: cellular process (GO:0009987);; molecular function: binding (GO:0005488);; cellular component: intracellular (GO:0005622);; cellular component: cellular anatomical entity (GO:0110165);; biological process: localization (GO:0051179);; biological process: multicellular organismal process (GO:0032501);; biological process: developmental process (GO:0032502);; biological process: …
gene2677	PIGM	PIGM	0.846481	122	2.84579	431	2.55815	362	1.43329	189	3.10905	310	1.94016	180	0.87642	100	1.66731	204	0.551582	-0.39858	normal	--	--	Molecular Function: mannosyltransferase activity (GO:0000030);; Molecular Function: glycolipid mannosyltransferase activity (GO:0004376);; Cellular Component: endoplasmic reticulum membrane (GO:0005789);; Biological Process: GPI anchor biosynthetic process (GO:0006506);; Cellular Component: integral component of membrane (GO:0016021);; Molecular Function: alpha-1,4-mannosyltransferase activity (G…	K05284|3.5e-242|biu:109578749|K05284 GPI mannosyltransferase 1 subunit M [EC:2.4.1.-] | (RefSeq) PIGM; GPI mannosyltransferase 1	Glycosylphosphatidylinositol (GPI)-anchor biosynthesis (ko00563)	[G]	Carbohydrate transport and metabolism	Mannosyltransferase (PIG-M)	GPI mannosyltransferase 1 OS=Bos taurus OX=9913 GN=PIGM PE=2 SV=1	G	Carbohydrate transport and metabolism	Phosphatidylinositol glycan anchor biosynthesis, class M [Bos taurus]	molecular function: catalytic activity (GO:0003824);; biological process: metabolic process (GO:0008152);; cellular component: cellular anatomical entity (GO:0110165);; biological process: cellular process (GO:0009987);; cellular component: intracellular (GO:0005622);; cellular component: protein-containing complex (GO:0032991)
gene31104	LOC101904998	--	0	0	0	0	0	0	0	0	0	0	0	0	0	0	0	0	--	--	--	--	--	Cellular Component: integral component of membrane (GO:0016021);;	K07980|2.7e-118|bta:353254|K07980 killer cell immunoglobulin-like receptor 3DL | (RefSeq) KIR3DL1; killer cell immunoglobulin-like receptor, three domains, long cytoplasmic tail, 1 precursor	Antigen processing and presentation (ko04612);; Natural killer cell mediated cytotoxicity (ko04650);; Graft-versus-host disease (ko05332)	--	--	Immunoglobulin domain	Leukocyte immunoglobulin-like receptor subfamily A member 6 OS=Pan troglodytes OX=9598 GN=LILRA6 PE=2 SV=1	T	Signal transduction mechanisms	TPA: killer cell immunoglobulin-like receptor, three domains, long cytoplasmic tail, 1-like, partial [Bos taurus]	cellular component: cellular anatomical entity (GO:0110165)
NewGene_11056	--	--	0	0	0.704668	26	0.172028	6	0.310886	10	0	0	0.0886	2	0.105667	3	0	0	--	--	--	--	--	--	--	--	--	--	--	--	--	--	--	--
gene28202	AGFG2	AGFG2	1.32046	145	3.01697	327	2.06521	206	1.82871	185	5.16089	374	5.79063	408	3.58546	322	2.85637	259	0.0655417	0.735634	normal	--	--	Molecular Function: GTPase activator activity (GO:0005096);; Molecular Function: metal ion binding (GO:0046872);;	K15044|2.1e-62|xco:114145941|K15044 Arf-GAP domain and FG repeats-containing protein 1 | (RefSeq) arf-GAP domain and FG repeat-containing protein 1-like isoform X1	--	[T]	Signal transduction mechanisms	Putative GTPase activating protein for Arf	Arf-GAP domain and FG repeat-containing protein 1 OS=Bos taurus OX=9913 GN=AGFG1 PE=2 SV=1	T	Signal transduction mechanisms	arf-GAP domain and FG repeat-containing protein 2 isoform X1 [Bos taurus]	molecular function: molecular function regulator (GO:0098772);; biological process: biological regulation (GO:0065007);; molecular function: binding (GO:0005488)
gene8711	KEAP1	KEAP1	56.0339	6562	83.7199	9972	110.945	12060	71.3731	7436	115.222	9081	92.2421	6646	85.4511	7508	118.299	11460	0.974637	-0.0146698	normal	[M]	Cell wall/membrane/envelope biogenesis	Biological Process: in utero embryonic development (GO:0001701);; Cellular Component: nucleoplasm (GO:0005654);; Cellular Component: endoplasmic reticulum (GO:0005783);; Cellular Component: cytosol (GO:0005829);; Cellular Component: actin filament (GO:0005884);; Biological Process: ubiquitin-dependent protein catabolic process (GO:0006511);; Molecular Function: transcription factor binding (GO:00…	K10456|1.4e-260|biu:109561590|K10456 kelch-like protein 19 | (RefSeq) KEAP1; kelch-like ECH-associated protein 1	Ubiquitin mediated proteolysis (ko04120);; Pathways in cancer (ko05200);; Hepatocellular carcinoma (ko05225);; Fluid shear stress and atherosclerosis (ko05418)	[TR]	Signal transduction mechanisms;; General function prediction only	Kelch motif	Kelch-like ECH-associated protein 1 OS=Sus scrofa OX=9823 GN=KEAP1 PE=3 SV=1	K	Transcription	PREDICTED: kelch-like ECH-associated protein 1 isoform X1 [Bison bison bison]	biological process: multicellular organismal process (GO:0032501);; biological process: developmental process (GO:0032502);; cellular component: cellular anatomical entity (GO:0110165);; cellular component: intracellular (GO:0005622);; biological process: metabolic process (GO:0008152);; biological process: cellular process (GO:0009987);; molecular function: binding (GO:0005488);; biological proc…
gene2596	FCGR2A	FCGR2A	0.237578	35	0.038823	6	0	0	0.067237	6	0.422878	38	0.210016	17	0.235288	23	0.182234	19	--	--	--	--	--	Cellular Component: integral component of membrane (GO:0016021);;	K16824|1.2e-78|bta:782652|K16824 low affinity immunoglobulin gamma Fc receptor II-c | (RefSeq) FCGR2A; low affinity immunoglobulin gamma Fc region receptor II-a	Phagosome (ko04145);; Osteoclast differentiation (ko04380);; Leishmaniasis (ko05140);; Staphylococcus aureus infection (ko05150);; Tuberculosis (ko05152)	--	--	Immunoglobulin domain	Low affinity immunoglobulin gamma Fc region receptor II OS=Bos taurus OX=9913 GN=FCGR2 PE=2 SV=1	T	Signal transduction mechanisms	low affinity immunoglobulin gamma Fc region receptor II-a isoform X3 [Bos taurus]	cellular component: cellular anatomical entity (GO:0110165)
gene27836	CDR2	CDR2	3.70986	428	0.385902	47	1.07685	123	3.9029	411	1.05732	85	1.4107	105	2.29945	211	0.773237	76	0.210811	-1.09742	normal	--	--	Cellular Component: cytoplasm (GO:0005737);;	--	--	--	--	--	--	S	Function unknown	cerebellar degeneration-related protein 2 [Bos taurus]	cellular component: cellular anatomical entity (GO:0110165)
gene4157	CLSPN	CLSPN	0.079328	25	0	0	0.044844	11	0.028715	9	0.095251	17	0.055332	9	0.082527	19	0.054874	12	--	--	--	--	--	Molecular Function: DNA secondary structure binding (GO:0000217);; Cellular Component: nucleoplasm (GO:0005654);; Cellular Component: Golgi apparatus (GO:0005794);; Biological Process: mitotic G2 DNA damage checkpoint (GO:0007095);; Molecular Function: anaphase-promoting complex binding (GO:0010997);; Biological Process: peptidyl-serine phosphorylation (GO:0018105);; Biological Process: activatio…	K10685|2.1e-13|lak:106160449|K10685 ubiquitin-like 1-activating enzyme E1 B [EC:6.2.1.45] | (RefSeq) SUMO-activating enzyme subunit 2	Ubiquitin mediated proteolysis (ko04120)	[DT]	Cell cycle control, cell division, chromosome partitioning;; Signal transduction mechanisms	--	--	--	--	TPA: claspin homolog [Bos taurus]	molecular function: binding (GO:0005488);; cellular component: cellular anatomical entity (GO:0110165);; cellular component: intracellular (GO:0005622);; biological process: cellular process (GO:0009987);; biological process: response to stimulus (GO:0050896);; biological process: biological regulation (GO:0065007);; biological process: metabolic process (GO:0008152)
gene8604	DHPS	DHPS	36.0195	2335	40.1534	2744	38.9573	2486	35.7129	2115	64.7508	2908	43.9721	1837	37.731	1940	50.8103	2796	0.996205	-0.00240826	normal	[OJ]	Posttranslational modification, protein turnover, chaperones;; Translation, ribosomal structure and biogenesis	Biological Process: peptidyl-lysine modification to peptidyl-hypusine (GO:0008612);; Biological Process: positive regulation of T cell proliferation (GO:0042102);; Biological Process: glucose homeostasis (GO:0042593);;	K00809|7.3e-212|biu:109561548|K00809 deoxyhypusine synthase [EC:2.5.1.46] | (RefSeq) DHPS; deoxyhypusine synthase	--	[O]	Posttranslational modification, protein turnover, chaperones	Deoxyhypusine synthase	Deoxyhypusine synthase OS=Bos taurus OX=9913 GN=DHPS PE=2 SV=2	O	Posttranslational modification, protein turnover, chaperones	RecName: Full=Deoxyhypusine synthase; Short=DHS [Bos taurus]	biological process: metabolic process (GO:0008152);; biological process: cellular process (GO:0009987);; biological process: biological regulation (GO:0065007)
gene12728	PTGDR	PTGDR	2.80172	363	3.72632	509	4.6366	591	7.91622	937	1.27502	115	1.77588	149	2.41077	248	2.15418	237	8.57453e-05	-1.6329	down	--	--	Molecular Function: prostaglandin D receptor activity (GO:0004956);; Cellular Component: plasma membrane (GO:0005886);; Cellular Component: integral component of membrane (GO:0016021);;	K04332|9.4e-204|biu:109565039|K04332 prostaglandin D2 receptor | (RefSeq) PTGDR; prostaglandin D2 receptor	Neuroactive ligand-receptor interaction (ko04080)	[R]	General function prediction only	7 transmembrane receptor (rhodopsin family)	Prostaglandin D2 receptor OS=Bos taurus OX=9913 GN=PTGDR PE=2 SV=1	T	Signal transduction mechanisms	prostaglandin D2 receptor [Bos taurus]	molecular function: molecular transducer activity (GO:0060089);; biological process: cellular process (GO:0009987);; biological process: signaling (GO:0023052);; biological process: response to stimulus (GO:0050896);; biological process: biological regulation (GO:0065007);; cellular component: cellular anatomical entity (GO:0110165)
gene14180	ODC1	ODC1	214.225	17293	29.538	2533	62.6825	4911	177.57	13035	100.756	5599	39.8567	2065	37.8751	2436	66.7326	4551	0.0387112	-1.42359	normal	[E]	Amino acid transport and metabolism	Molecular Function: catalytic activity (GO:0003824);; Biological Process: polyamine biosynthetic process (GO:0006596);;	K01581|1.6e-272|biu:109566393|K01581 ornithine decarboxylase [EC:4.1.1.17] | (RefSeq) ODC1; ornithine decarboxylase	Arginine and proline metabolism (ko00330);; Glutathione metabolism (ko00480)	[E]	Amino acid transport and metabolism	Pyridoxal-dependent decarboxylase, pyridoxal binding domain	Ornithine decarboxylase OS=Bos taurus OX=9913 GN=ODC1 PE=2 SV=1	E	Amino acid transport and metabolism	ornithine decarboxylase [Bos taurus]	molecular function: catalytic activity (GO:0003824);; biological process: metabolic process (GO:0008152);; biological process: cellular process (GO:0009987)
gene15579	MKX	MKX	0.223277	30	0.26632	32	0.136988	19	0.244372	30	0.041945	4	1.36893	116	0.218651	24	0.103778	12	--	--	--	--	--	Cellular Component: nucleus (GO:0005634);; Biological Process: regulation of transcription, DNA-templated (GO:0006355);; Molecular Function: sequence-specific DNA binding (GO:0043565);;	K13046|6.0e-12|smm:Smp_134430|K13046 tolkin [EC:3.4.24.-] | (RefSeq) putative tolloid	--	[K]	Transcription	Homeobox KN domain	Homeobox protein Mohawk OS=Pongo abelii OX=9601 GN=MKX PE=2 SV=1	K	Transcription	homeobox protein Mohawk isoform X3 [Bos taurus]	cellular component: intracellular (GO:0005622);; cellular component: cellular anatomical entity (GO:0110165);; biological process: biological regulation (GO:0065007);; molecular function: binding (GO:0005488)
gene27136	RBBP8	RBBP8	1.82151	246	0.975567	139	0.877706	117	1.95326	241	1.56163	146	2.42371	211	1.90587	204	1.33359	153	0.953386	-0.0413949	normal	--	--	Molecular Function: single-stranded DNA endodeoxyribonuclease activity (GO:0000014);; Biological Process: G1/S transition of mitotic cell cycle (GO:0000082);; Biological Process: double-strand break repair via homologous recombination (GO:0000724);; Molecular Function: RNA polymerase II repressing transcription factor binding (GO:0001103);; Biological Process: blastocyst hatching (GO:0001835);; M…	K20773|0.0e+00|bta:512977|K20773 DNA endonuclease RBBP8 [EC:3.1.-.-] | (RefSeq) RBBP8; DNA endonuclease RBBP8	Homologous recombination (ko03440)	--	--	Tumour-suppressor protein CtIP N-terminal domain	DNA endonuclease RBBP8 OS=Bos taurus OX=9913 GN=RBBP8 PE=2 SV=2	K	Transcription	DNA endonuclease RBBP8 [Bos taurus]	molecular function: catalytic activity (GO:0003824);; biological process: metabolic process (GO:0008152);; biological process: cellular process (GO:0009987);; biological process: response to stimulus (GO:0050896);; molecular function: binding (GO:0005488);; biological process: multicellular organismal process (GO:0032501);; biological process: developmental process (GO:0032502);; molecular functi…
gene20530	TERF2IP	TERF2IP	16.8578	1535	19.2968	1852	22.3406	2002	16.5787	1379	24.081	1519	16.4596	966	10.0252	724	14.5393	1124	0.0818083	-0.607256	normal	--	--	Cellular Component: nuclear chromosome, telomeric region (GO:0000784);; Biological Process: negative regulation of protein phosphorylation (GO:0001933);; Cellular Component: nuclear envelope (GO:0005635);; Cellular Component: cytosol (GO:0005829);; Biological Process: regulation of double-strand break repair via homologous recombination (GO:0010569);; Biological Process: telomere maintenance via …	K11113|6.5e-214|bta:509625|K11113 telomeric repeat-binding factor 2-interacting protein 1 | (RefSeq) TERF2IP; telomeric repeat-binding factor 2-interacting protein 1	--	--	--	Rap1 Myb domain	Telomeric repeat-binding factor 2-interacting protein 1 OS=Bos taurus OX=9913 GN=TERF2IP PE=2 SV=1	K	Transcription	telomeric repeat-binding factor 2-interacting protein 1 [Bos taurus]	cellular component: intracellular (GO:0005622);; cellular component: cellular anatomical entity (GO:0110165);; biological process: biological regulation (GO:0065007);; biological process: metabolic process (GO:0008152);; biological process: cellular process (GO:0009987);; molecular function: binding (GO:0005488);; cellular component: protein-containing complex (GO:0032991);; biological process: r…
gene20426	SMPD4	SMPD4	8.02996	1146	8.95051	1346	5.93766	834	7.24165	944	6.47902	641	8.45551	777	5.18534	587	6.12692	742	0.0580456	-0.60253	normal	--	--	Cellular Component: integral component of membrane (GO:0016021);; Molecular Function: sphingomyelin phosphodiesterase D activity (GO:0050290);;	K12353|0.0e+00|bta:507207|K12353 sphingomyelin phosphodiesterase 4 [EC:3.1.4.12] | (RefSeq) SMPD4; sphingomyelin phosphodiesterase 4	Sphingolipid metabolism (ko00600)	[S]	Function unknown	Mitochondrial-associated sphingomyelin phosphodiesterase	--	S	Function unknown	sphingomyelin phosphodiesterase 4 [Bos taurus]	cellular component: cellular anatomical entity (GO:0110165);; molecular function: catalytic activity (GO:0003824)
gene19543	NEK7	NEK7	24.5354	4062	40.0328	6975	20.857	3393	29.665	4482	39.5211	4532	30.82	3287	22.4108	2940	30.7102	4317	0.460155	-0.282885	normal	[M]	Cell wall/membrane/envelope biogenesis	Molecular Function: protein serine/threonine kinase activity (GO:0004674);; Molecular Function: ATP binding (GO:0005524);; Cellular Component: nucleoplasm (GO:0005654);; Cellular Component: cytoplasm (GO:0005737);; Biological Process: positive regulation of telomere maintenance via telomerase (GO:0032212);; Biological Process: positive regulation of telomerase activity (GO:0051973);; Biological P…	K20876|1.8e-176|biu:109570463|K20876 NIMA (never in mitosis gene a)-related kinase 7 [EC:2.7.11.1] | (RefSeq) NEK7; serine/threonine-protein kinase Nek7 isoform X1	NOD-like receptor signaling pathway (ko04621)	[D]	Cell cycle control, cell division, chromosome partitioning	Protein kinase domain	Serine/threonine-protein kinase Nek6 OS=Sus scrofa OX=9823 GN=NEK6 PE=3 SV=1	T	Signal transduction mechanisms	serine/threonine-protein kinase Nek7 isoform X1 [Bos taurus]	molecular function: catalytic activity (GO:0003824);; biological process: metabolic process (GO:0008152);; biological process: cellular process (GO:0009987);; molecular function: binding (GO:0005488);; cellular component: cellular anatomical entity (GO:0110165);; biological process: biological regulation (GO:0065007)
gene25767	GP9	GP9	0.063037	5	0	0	0	0	0	0	0	0	0	0	0.071197	4	0	0	--	--	--	--	--	Cellular Component: integral component of membrane (GO:0016021);;	K06263|4.4e-101|bta:617668|K06263 platelet glycoprotein IX | (RefSeq) GP9; platelet glycoprotein IX	ECM-receptor interaction (ko04512);; Platelet activation (ko04611);; Hematopoietic cell lineage (ko04640)	[R]	General function prediction only	Leucine rich repeat	--	S	Function unknown	platelet glycoprotein IX [Bos taurus]	cellular component: cellular anatomical entity (GO:0110165)
gene17339	SDHD	SDHD	81.8687	4536	121.473	7094	112.392	6129	92.7975	4698	208.667	8010	203.368	7259	177.379	7793	198.006	9313	0.0121148	0.57366	normal	--	--	Cellular Component: mitochondrial inner membrane (GO:0005743);; Biological Process: tricarboxylic acid cycle (GO:0006099);; Cellular Component: integral component of membrane (GO:0016021);; Molecular Function: metal ion binding (GO:0046872);;	K00237|3.7e-88|bta:281481|K00237 succinate dehydrogenase (ubiquinone) membrane anchor subunit | (RefSeq) SDHD; succinate dehydrogenase [ubiquinone] cytochrome b small subunit, mitochondrial precursor	Citrate cycle (TCA cycle) (ko00020);; Oxidative phosphorylation (ko00190);; Carbon metabolism (ko01200);; Thermogenesis (ko04714);; Non-alcoholic fatty liver disease (ko04932);; Alzheimer disease (ko05010);; Parkinson disease (ko05012);; Amyotrophic lateral sclerosis (ko05014);; Huntington disease (ko05016);; Prion disease (ko05020)	[CU]	Energy production and conversion;; Intracellular trafficking, secretion, and vesicular transport	CybS, succinate dehydrogenase cytochrome B small subunit	Succinate dehydrogenase [ubiquinone] cytochrome b small subunit, mitochondrial OS=Bos taurus OX=9913 GN=SDHD PE=2 SV=2	C	Energy production and conversion	succinate dehydrogenase [ubiquinone] cytochrome b small subunit, mitochondrial isoform X2 [Bos indicus x Bos taurus]	cellular component: intracellular (GO:0005622);; cellular component: cellular anatomical entity (GO:0110165);; biological process: metabolic process (GO:0008152);; molecular function: binding (GO:0005488)
gene30575	SHANK2	SHANK2	0.005134	3	0.029219	13	0.010431	5	0.005618	3	0	0	0.038034	10	0	0	0.012093	5	--	--	--	--	--	Cellular Component: photoreceptor outer segment (GO:0001750);; Cellular Component: photoreceptor inner segment (GO:0001917);; Biological Process: system process (GO:0003008);; Molecular Function: molecular_function (GO:0003674);; Molecular Function: signaling receptor binding (GO:0005102);; Molecular Function: structural molecule activity (GO:0005198);; Molecular Function: binding (GO:0005488);; …	K15009|0.0e+00|bta:618649|K15009 SH3 and multiple ankyrin repeat domains protein | (RefSeq) SHANK2; SH3 and multiple ankyrin repeat domains protein 2 isoform X1	Glutamatergic synapse (ko04724)	[T]	Signal transduction mechanisms	Ankyrin repeats (3 copies)	--	T	Signal transduction mechanisms	SH3 and multiple ankyrin repeat domains protein 2 isoform X1 [Bos indicus x Bos taurus]	cellular component: cellular anatomical entity (GO:0110165);; biological process: multicellular organismal process (GO:0032501);; molecular function: binding (GO:0005488);; molecular function: structural molecule activity (GO:0005198);; cellular component: intracellular (GO:0005622);; biological process: cellular process (GO:0009987);; biological process: developmental process (GO:0032502);; biol…
NewGene_1892	--	--	0.068107	6	0.041342	4	0.19901	17	0.262842	21	2.43682	145	2.41989	134	3.53972	240	2.47617	173	6.96664e-12	3.89731	up	--	--	--	--	--	--	--	--	--	--	--	--	--
gene3409	TMEM167B	TMEM167B	3.59532	276	6.21027	502	6.43701	485	7.16083	501	7.49303	398	6.13945	303	7.4088	450	6.97636	454	0.845579	-0.082999	normal	--	--	Cellular Component: Golgi apparatus (GO:0005794);; Cellular Component: integral component of membrane (GO:0016021);; Biological Process: constitutive secretory pathway (GO:0045054);;	K09532|1.3e-11|cbr:CBG03468|K09532 DnaJ homolog subfamily C member 12 | (RefSeq) Hypothetical protein CBG03468	--	[S]	Function unknown	Protein of unknown function (DUF1242)	Protein kish-B OS=Bos taurus OX=9913 GN=TMEM167B PE=3 SV=1	S	Function unknown	protein kish-B precursor [Bos taurus]	cellular component: intracellular (GO:0005622);; cellular component: cellular anatomical entity (GO:0110165);; biological process: cellular process (GO:0009987);; biological process: localization (GO:0051179)
NewGene_4802	--	--	0	0	0.260878	12	0	0	0.060911	3	0	0	0	0	0	0	0.16196	6	--	--	--	--	--	--	--	--	--	--	--	--	--	--	--	--
NewGene_3027	--	LOC113881931	0	0	0	0	0	0	0	0	3.59529	63	3.61317	59	3.17835	64	4.06863	88	9.16193e-12	8.56907	up	--	--	--	K02329|5.30e-31|oas:114110622|K02329 frizzled 3 | (RefSeq) LOW QUALITY PROTEIN: frizzled-3-like	mTOR signaling pathway (ko04150);; Wnt signaling pathway (ko04310);; Axon guidance (ko04360);; Hippo signaling pathway (ko04390);; Signaling pathways regulating pluripotency of stem cells (ko04550);; Melanogenesis (ko04916);; Cushing syndrome (ko04934);; Alzheimer disease (ko05010);; Human papillomavirus infection (ko05165);; Pathways in cancer (ko05200);; Proteoglycans in cancer (ko05205);; Micr…	[R]	General function prediction only	--	--	S	Function unknown	liprin-alpha-1-like isoform X2 [Bos indicus x Bos taurus]	--
gene929	C1H3orf58	DIPK2A	2.32997	446	2.09786	423	0.902782	170	3.7815	661	3.33539	442	4.96658	612	3.74307	568	2.07224	337	0.71026	0.248522	normal	--	--	Cellular Component: Golgi membrane (GO:0000139);; Cellular Component: extracellular space (GO:0005615);; Biological Process: regulation of phosphatidylinositol 3-kinase signaling (GO:0014066);; Cellular Component: COPI vesicle coat (GO:0030126);; Biological Process: negative regulation of smooth muscle cell apoptotic process (GO:0034392);; Biological Process: cardiac muscle cell proliferation (GO…	K17046|3.9e-23|egl:EGR_07069|K17046 protein DEK | (RefSeq) hypothetical protein	--	--	--	Protein-kinase domain of FAM69	Divergent protein kinase domain 2B OS=Bos taurus OX=9913 GN=DIPK2B PE=2 SV=1	S	Function unknown	divergent protein kinase domain 2A [Bos taurus]	cellular component: cellular anatomical entity (GO:0110165);; biological process: biological regulation (GO:0065007);; cellular component: intracellular (GO:0005622);; cellular component: protein-containing complex (GO:0032991);; biological process: cellular process (GO:0009987)
gene10421	UNC13B	UNC13B	2.36591	636	2.26985	658	2.36455	637	2.22769	568	1.80634	401	3.88413	675	3.2663	703	2.86628	666	0.994793	0.00381941	normal	--	--	Molecular Function: calcium ion binding (GO:0005509);; Molecular Function: phospholipid binding (GO:0005543);; Biological Process: chemical synaptic transmission (GO:0007268);; Molecular Function: diacylglycerol binding (GO:0019992);; Biological Process: intracellular signal transduction (GO:0035556);; Cellular Component: synapse (GO:0045202);;	K15293|0.0e+00|dle:111187954|K15293 protein unc-13 A/B/C | (RefSeq) UNC13B; protein unc-13 homolog B isoform X1	Synaptic vesicle cycle (ko04721)	[TU]	Signal transduction mechanisms;; Intracellular trafficking, secretion, and vesicular transport	Munc13 (mammalian uncoordinated) homology domain	Protein kinase C delta type OS=Canis lupus familiaris OX=9615 GN=PRKCD PE=2 SV=1	--	--	protein unc-13 homolog B isoform X1 [Bos indicus x Bos taurus]	molecular function: binding (GO:0005488);; biological process: cellular process (GO:0009987);; biological process: signaling (GO:0023052);; biological process: response to stimulus (GO:0050896);; biological process: biological regulation (GO:0065007);; cellular component: cellular anatomical entity (GO:0110165)
gene22890	NME1	NME1	9.70109	217	2.86634	68	4.01616	89	12.5768	257	22.6104	350	10.1571	146	12.6123	224	16.5896	315	0.315193	0.693176	normal	[F]	Nucleotide transport and metabolism	Molecular Function: nucleoside diphosphate kinase activity (GO:0004550);; Molecular Function: ATP binding (GO:0005524);; Biological Process: GTP biosynthetic process (GO:0006183);; Biological Process: UTP biosynthetic process (GO:0006228);; Biological Process: CTP biosynthetic process (GO:0006241);;	K00940|1.9e-60|bta:404189|K00940 nucleoside-diphosphate kinase [EC:2.7.4.6] | (RefSeq) NME1; nucleoside diphosphate kinase A 1	Purine metabolism (ko00230);; Pyrimidine metabolism (ko00240);; Drug metabolism - other enzymes (ko00983)	[F]	Nucleotide transport and metabolism	Nucleoside diphosphate kinase	Nucleoside diphosphate kinase A 1 OS=Bos taurus OX=9913 GN=NME1-1 PE=1 SV=3	F	Nucleotide transport and metabolism	nucleoside diphosphate kinase A 1 [Bos taurus]	molecular function: catalytic activity (GO:0003824);; biological process: metabolic process (GO:0008152);; biological process: cellular process (GO:0009987);; molecular function: binding (GO:0005488)
gene28268	TMEM130	TMEM130	0.034163	4	0	0	0	0	0	0	0	0	0.055774	5	0	0	0	0	--	--	--	--	--	Cellular Component: Golgi apparatus (GO:0005794);; Cellular Component: integral component of plasma membrane (GO:0005887);;	K20732|1.4e-07|ocu:100350570|K20732 transmembrane glycoprotein NMB | (RefSeq) GPNMB; glycoprotein nmb	--	--	--	PKD domain	Transmembrane protein 130 OS=Pongo abelii OX=9601 GN=TMEM130 PE=2 SV=1	S	Function unknown	transmembrane protein 130 isoform X1 [Bos taurus]	cellular component: intracellular (GO:0005622);; cellular component: cellular anatomical entity (GO:0110165)
gene6983	PDGFB	PDGFB	17.3519	1883	11.9101	1488	11.5076	1326	16.4802	1788	21.3588	1593	29.3371	2133	25.9286	2338	13.0185	1264	0.658425	0.211725	normal	--	--	Biological Process: positive regulation of endothelial cell proliferation (GO:0001938);; Biological Process: monocyte chemotaxis (GO:0002548);; Molecular Function: platelet-derived growth factor receptor binding (GO:0005161);; Molecular Function: collagen binding (GO:0005518);; Molecular Function: growth factor activity (GO:0008083);; Biological Process: response to wounding (GO:0009611);; Cellul…	K17386|6.4e-132|bta:540106|K17386 platelet-derived growth factor subunit B | (RefSeq) PDGFB; platelet-derived growth factor subunit B precursor	EGFR tyrosine kinase inhibitor resistance (ko01521);; MAPK signaling pathway (ko04010);; Ras signaling pathway (ko04014);; Rap1 signaling pathway (ko04015);; Calcium signaling pathway (ko04020);; Phospholipase D signaling pathway (ko04072);; PI3K-Akt signaling pathway (ko04151);; Focal adhesion (ko04510);; Gap junction (ko04540);; JAK-STAT signaling pathway (ko04630);; Regulation of actin cytoske…	--	--	PDGF/VEGF domain	Platelet-derived growth factor subunit B OS=Ovis aries OX=9940 GN=PDGFB PE=2 SV=1	T	Signal transduction mechanisms	platelet-derived growth factor subunit B isoform X1 [Bos taurus]	biological process: biological regulation (GO:0065007);; biological process: immune system process (GO:0002376);; biological process: cellular process (GO:0009987);; biological process: locomotion (GO:0040011);; biological process: response to stimulus (GO:0050896);; biological process: localization (GO:0051179);; molecular function: binding (GO:0005488);; molecular function: molecular function r…
gene27816	LOC107131815	DNAH3	0	0	0	0	0	0	0	0	0	0	0	0	0	0	0	0	--	--	--	--	--	Molecular Function: microtubule motor activity (GO:0003777);; Molecular Function: ATP binding (GO:0005524);; Biological Process: microtubule-based movement (GO:0007018);; Cellular Component: dynein complex (GO:0030286);;	K10408|1.2e-220|chx:102188822|K10408 dynein heavy chain, axonemal | (RefSeq) DNAH3; dynein axonemal heavy chain 3	Amyotrophic lateral sclerosis (ko05014);; Huntington disease (ko05016)	[Z]	Cytoskeleton	Dynein heavy chain, N-terminal region 2	--	Z	Cytoskeleton	PREDICTED: LOW QUALITY PROTEIN: dynein heavy chain 3, axonemal [Capra hircus]	molecular function: catalytic activity (GO:0003824);; molecular function: binding (GO:0005488);; biological process: cellular process (GO:0009987);; cellular component: intracellular (GO:0005622);; cellular component: protein-containing complex (GO:0032991);; cellular component: cellular anatomical entity (GO:0110165)
gene16363	UBE2V1	UBE2V1	33.7372	2634	44.8509	3725	52.321	4094	52.7673	3812	44.3893	2370	32.4075	1626	31.9609	1959	30.6435	2030	0.000711801	-0.789655	normal	--	--	--	K10704|3.1e-47|eai:106825716|K10704 ubiquitin-conjugating enzyme E2 variant | (RefSeq) UBE2V1; ubiquitin conjugating enzyme E2 V1	--	[O]	Posttranslational modification, protein turnover, chaperones	Ubiquitin-conjugating enzyme	Ubiquitin-conjugating enzyme E2 variant 1 OS=Bos taurus OX=9913 GN=UBE2V1 PE=2 SV=1	O	Posttranslational modification, protein turnover, chaperones	PREDICTED: ubiquitin-conjugating enzyme E2 variant 1 [Erinaceus europaeus]	--
gene12018	HACD3	HACD3	3.365	391	1.75005	215	2.36129	271	5.0933	545	2.35224	189	3.55773	260	2.71371	246	2.5614	224	0.221082	-0.607827	normal	--	--	Cellular Component: endoplasmic reticulum membrane (GO:0005789);; Biological Process: fatty acid biosynthetic process (GO:0006633);; Cellular Component: integral component of membrane (GO:0016021);; Molecular Function: very-long-chain 3-hydroxyacyl-CoA dehydratase activity (GO:0102158);; Molecular Function: 3-hydroxy-arachidoyl-CoA dehydratase activity (GO:0102343);; Molecular Function: 3-hydroxy…	K10703|4.5e-182|bta:100125237|K10703 very-long-chain (3R)-3-hydroxyacyl-CoA dehydratase [EC:4.2.1.134] | (RefSeq) HACD3; very-long-chain (3R)-3-hydroxyacyl-CoA dehydratase 3	Fatty acid elongation (ko00062);; Biosynthesis of unsaturated fatty acids (ko01040);; Fatty acid metabolism (ko01212)	[R]	General function prediction only	Protein tyrosine phosphatase-like protein, PTPLA	Very-long-chain (3R)-3-hydroxyacyl-CoA dehydratase 3 OS=Bos taurus OX=9913 GN=HACD3 PE=2 SV=1	I	Lipid transport and metabolism	very-long-chain (3R)-3-hydroxyacyl-CoA dehydratase 3 [Bos taurus]	cellular component: cellular anatomical entity (GO:0110165);; biological process: metabolic process (GO:0008152);; biological process: cellular process (GO:0009987);; molecular function: catalytic activity (GO:0003824)
gene23431	ANAPC11	ANAPC11	58.33	1960	79.3273	2806	72.6775	2416	66.5617	2050	166.948	3660	115.835	2395	129.874	3317	121.519	3318	0.0513018	0.501258	normal	--	--	Molecular Function: ubiquitin-protein transferase activity (GO:0004842);; Cellular Component: anaphase-promoting complex (GO:0005680);;	K03358|4.3e-51|aju:106986336|K03358 anaphase-promoting complex subunit 11 | (RefSeq) ANAPC11; anaphase-promoting complex subunit 11	Cell cycle (ko04110);; Oocyte meiosis (ko04114);; Ubiquitin mediated proteolysis (ko04120);; Progesterone-mediated oocyte maturation (ko04914);; Human T-cell leukemia virus 1 infection (ko05166)	[DO]	Cell cycle control, cell division, chromosome partitioning;; Posttranslational modification, protein turnover, chaperones	Anaphase-promoting complex subunit 11 RING-H2 finger	Anaphase-promoting complex subunit 11 OS=Bos taurus OX=9913 GN=ANAPC11 PE=3 SV=1	--	--	anaphase-promoting complex subunit 11 isoform X2 [Bos taurus]	molecular function: catalytic activity (GO:0003824);; cellular component: intracellular (GO:0005622);; cellular component: protein-containing complex (GO:0032991);; cellular component: cellular anatomical entity (GO:0110165)
gene8591	MAST1	MAST1	0	0	0.046838	10	0.115797	24	0.06493	12	0	0	0	0	0	0	0	0	--	--	--	[T]	Signal transduction mechanisms	Molecular Function: magnesium ion binding (GO:0000287);; Molecular Function: protein serine/threonine kinase activity (GO:0004674);; Molecular Function: ATP binding (GO:0005524);; Biological Process: cytoskeleton organization (GO:0007010);; Biological Process: brain development (GO:0007420);; Molecular Function: microtubule binding (GO:0008017);; Cellular Component: membrane (GO:0016020);; Biolog…	K08789|0.0e+00|bta:539825|K08789 microtubule-associated serine/threonine kinase [EC:2.7.11.1] | (RefSeq) MAST1; microtubule-associated serine/threonine-protein kinase 1	--	[TR]	Signal transduction mechanisms;; General function prediction only	Domain of unknown function (DUF1908)	cAMP-dependent protein kinase catalytic subunit alpha OS=Canis lupus familiaris OX=9615 GN=PRKACA PE=1 SV=3	T	Signal transduction mechanisms	TPA: microtubule associated serine/threonine kinase 1 [Bos taurus]	molecular function: binding (GO:0005488);; molecular function: catalytic activity (GO:0003824);; biological process: metabolic process (GO:0008152);; biological process: cellular process (GO:0009987);; biological process: multicellular organismal process (GO:0032501);; biological process: developmental process (GO:0032502);; cellular component: cellular anatomical entity (GO:0110165);; biological…
gene20062	FAM109A	PHETA1	21.5143	2355	4.66603	539	9.91194	1068	10.2315	1024	3.08289	234	3.58807	254	1.60815	140	2.01313	188	3.58999e-07	-2.64254	down	--	--	Biological Process: receptor recycling (GO:0001881);; Cellular Component: early endosome (GO:0005769);; Cellular Component: trans-Golgi network (GO:0005802);; Cellular Component: cytosol (GO:0005829);; Biological Process: endosome organization (GO:0007032);; Cellular Component: clathrin-coated vesicle (GO:0030136);; Biological Process: retrograde transport, endosome to Golgi (GO:0042147);; Molecu…	K23791|4.8e-132|bta:107131393|K23791 sesquipedalian | (RefSeq) PHETA1; sesquipedalian-1	--	--	--	PH domain	Sesquipedalian-2 OS=Bos taurus OX=9913 GN=PHETA2 PE=2 SV=1	T	Signal transduction mechanisms	TPA: steppke-like, partial [Bos taurus]	biological process: metabolic process (GO:0008152);; biological process: cellular process (GO:0009987);; cellular component: intracellular (GO:0005622);; cellular component: cellular anatomical entity (GO:0110165);; biological process: localization (GO:0051179);; molecular function: binding (GO:0005488)
gene753	MGC133804	LOC113892698	0	0	0	0	0	0	0	0	0	0	0	0	0	0	0	0	--	--	--	--	--	--	--	--	--	--	--	--	--	--	uncharacterized protein LOC113892698 isoform X1 [Bos indicus x Bos taurus]	--
gene22569	ANKFY1	ANKFY1	3.63506	1163	2.81487	949	3.70062	1165	3.45548	1010	5.05985	1121	4.75078	979	3.44893	875	4.17935	1135	0.91653	-0.039899	normal	[T]	Signal transduction mechanisms	Cellular Component: early endosome (GO:0005769);; Cellular Component: cytosol (GO:0005829);; Cellular Component: endosome membrane (GO:0010008);; Molecular Function: Rab GTPase binding (GO:0017137);; Cellular Component: retromer complex (GO:0030904);; Biological Process: endosomal vesicle fusion (GO:0034058);; Biological Process: retrograde transport, endosome to Golgi (GO:0042147);; Cellular Com…	K20129|0.0e+00|biu:109573876|K20129 rabankyrin-5 | (RefSeq) ANKFY1; rabankyrin-5	--	[R]	General function prediction only	Ankyrin repeats (3 copies)	--	S	Function unknown	TPA: ankyrin repeat and FYVE domain containing 1 [Bos taurus]	cellular component: intracellular (GO:0005622);; cellular component: cellular anatomical entity (GO:0110165);; molecular function: binding (GO:0005488);; cellular component: protein-containing complex (GO:0032991);; biological process: cellular process (GO:0009987);; biological process: localization (GO:0051179);; biological process: biological regulation (GO:0065007)
gene18763	KCNT2	KCNT2	0.060229	17	0.103105	29	0.170394	45	0.068873	17	0.06691	13	0.205652	36	0.275881	59	0.185664	42	0.576245	0.53493	normal	[P]	Inorganic ion transport and metabolism	Biological Process: potassium ion transport (GO:0006813);; Cellular Component: integral component of membrane (GO:0016021);;	K04947|0.0e+00|biu:109570708|K04947 potassium channel subfamily T member 2 | (RefSeq) KCNT2; LOW QUALITY PROTEIN: potassium channel subfamily T member 2	--	[P]	Inorganic ion transport and metabolism	Calcium-activated BK potassium channel alpha subunit	--	P	Inorganic ion transport and metabolism	PREDICTED: LOW QUALITY PROTEIN: potassium channel subfamily T member 2 [Bos indicus]	biological process: localization (GO:0051179);; cellular component: cellular anatomical entity (GO:0110165)
gene28139	POLR2J	--	20.9497	510	26.0023	667	30.4311	729	21.5308	479	73.779	1243	26.561	417	26.7851	517	29.8322	616	0.632098	0.2661	normal	[K]	Transcription	Molecular Function: RNA polymerase II activity (GO:0001055);; Molecular Function: DNA binding (GO:0003677);; Cellular Component: RNA polymerase II, core complex (GO:0005665);; Molecular Function: protein dimerization activity (GO:0046983);;	K03008|8.3e-61|acyg:106041445|K03008 DNA-directed RNA polymerase II subunit RPB11 | (RefSeq) POLR2J; DNA-directed RNA polymerase II subunit RPB11-a	RNA polymerase (ko03020)	[K]	Transcription	RNA polymerase Rpb3/Rpb11 dimerisation domain	DNA-directed RNA polymerase II subunit RPB11 OS=Bos taurus OX=9913 GN=POLR2J PE=1 SV=1	K	Transcription	ras GTPase-activating protein 4 isoform 1 [Camelus ferus]	molecular function: catalytic activity (GO:0003824);; biological process: metabolic process (GO:0008152);; biological process: cellular process (GO:0009987);; molecular function: binding (GO:0005488);; cellular component: intracellular (GO:0005622);; cellular component: protein-containing complex (GO:0032991);; cellular component: cellular anatomical entity (GO:0110165)
gene23224	MPP3	MPP3	0.039338	4	0	0	0	0	0	0	0	0	0	0	0	0	0	0	--	--	--	--	--	Molecular Function: protein binding (GO:0005515);;	K21109|2.8e-32|npr:108785033|K21109 MAGUK p55 subfamily member 4 | (RefSeq) MPP4; LOW QUALITY PROTEIN: MAGUK p55 subfamily member 4	Tight junction (ko04530)	[T]	Signal transduction mechanisms	L27 domain	MAGUK p55 subfamily member 7 OS=Bos taurus OX=9913 GN=MPP7 PE=2 SV=1	T	Signal transduction mechanisms	MPP3 protein [Bos taurus]	molecular function: binding (GO:0005488)
gene15605	POLR3F	POLR3F	3.01539	255	4.53212	399	7.54434	607	5.07378	399	17.963	996	10.1269	519	8.56763	574	8.84356	595	0.0680421	0.749099	normal	--	--	Molecular Function: DNA-directed 5'-3' RNA polymerase activity (GO:0003899);; Cellular Component: RNA polymerase III complex (GO:0005666);; Biological Process: transcription by RNA polymerase III (GO:0006383);;	K03025|1.3e-183|bbub:102412783|K03025 DNA-directed RNA polymerase III subunit RPC6 | (RefSeq) POLR3F; DNA-directed RNA polymerase III subunit RPC6 isoform X1	RNA polymerase (ko03020);; Cytosolic DNA-sensing pathway (ko04623)	[K]	Transcription	RNA polymerase Rpc34 subunit	DNA-directed RNA polymerase III subunit RPC6 OS=Bos taurus OX=9913 GN=POLR3F PE=2 SV=1	K	Transcription	DNA-directed RNA polymerase III subunit RPC6 isoform X1 [Bos taurus]	molecular function: catalytic activity (GO:0003824);; cellular component: intracellular (GO:0005622);; cellular component: protein-containing complex (GO:0032991);; cellular component: cellular anatomical entity (GO:0110165);; biological process: metabolic process (GO:0008152);; biological process: cellular process (GO:0009987)
gene2998	MRPL9	MRPL9	59.9119	3130	97.3616	5331	74.5202	3832	69.6014	3349	49.5769	1829	37.7373	1303	45.7866	1940	42.457	1910	9.78817e-06	-1.11587	down	[J]	Translation, ribosomal structure and biogenesis	Molecular Function: structural constituent of ribosome (GO:0003735);; Cellular Component: mitochondrial large ribosomal subunit (GO:0005762);; Biological Process: translation (GO:0006412);;	K02939|2.4e-148|biu:109554883|K02939 large subunit ribosomal protein L9 | (RefSeq) MRPL9; 39S ribosomal protein L9, mitochondrial isoform X1	Ribosome (ko03010)	[J]	Translation, ribosomal structure and biogenesis	Ribosomal protein L9, N-terminal domain	39S ribosomal protein L9, mitochondrial OS=Bos taurus OX=9913 GN=MRPL9 PE=1 SV=2	J	Translation, ribosomal structure and biogenesis	39S ribosomal protein L9, mitochondrial isoform X1 [Bos taurus]	molecular function: structural molecule activity (GO:0005198);; cellular component: intracellular (GO:0005622);; cellular component: protein-containing complex (GO:0032991);; cellular component: cellular anatomical entity (GO:0110165);; biological process: metabolic process (GO:0008152);; biological process: cellular process (GO:0009987)
gene6153	ERBB3	ERBB3	0.149169	34	0.556422	134	1.08683	243	0.724336	151	1.31297	207	1.17788	173	1.99661	360	1.70766	330	0.116244	1.00175	normal	[M]	Cell wall/membrane/envelope biogenesis	Biological Process: endocardial cushion development (GO:0003197);; Molecular Function: transmembrane receptor protein tyrosine kinase activity (GO:0004714);; Molecular Function: ATP binding (GO:0005524);; Cellular Component: extracellular space (GO:0005615);; Biological Process: negative regulation of cell adhesion (GO:0007162);; Biological Process: transmembrane receptor protein tyrosine kinase …	K05084|0.0e+00|bta:785655|K05084 receptor tyrosine-protein kinase erbB-3 [EC:2.7.10.1] | (RefSeq) ERBB3; receptor tyrosine-protein kinase erbB-3 precursor	EGFR tyrosine kinase inhibitor resistance (ko01521);; MAPK signaling pathway (ko04010);; ErbB signaling pathway (ko04012);; Calcium signaling pathway (ko04020);; PI3K-Akt signaling pathway (ko04151);; Proteoglycans in cancer (ko05205);; MicroRNAs in cancer (ko05206)	[T]	Signal transduction mechanisms	Protein tyrosine and serine/threonine kinase	Receptor tyrosine-protein kinase erbB-3 OS=Pongo abelii OX=9601 GN=ERBB3 PE=2 SV=1	T	Signal transduction mechanisms	receptor tyrosine-protein kinase erbB-3 precursor [Bos taurus]	biological process: multicellular organismal process (GO:0032501);; biological process: developmental process (GO:0032502);; molecular function: catalytic activity (GO:0003824);; molecular function: molecular transducer activity (GO:0060089);; biological process: metabolic process (GO:0008152);; biological process: cellular process (GO:0009987);; molecular function: binding (GO:0005488);; cellula…
gene8922	DAPK3	DAPK3	23.988	3069	18.0641	2449	34.1925	4451	33.8911	4057	7.86759	691	16.4659	1342	20.9171	2074	14.6837	1566	0.00253173	-1.27002	down	[T]	Signal transduction mechanisms	Molecular Function: protein serine/threonine kinase activity (GO:0004674);; Molecular Function: ATP binding (GO:0005524);; Biological Process: regulation of mitotic cell cycle (GO:0007346);; Biological Process: regulation of cell shape (GO:0008360);; Cellular Component: PML body (GO:0016605);; Molecular Function: Rho GTPase binding (GO:0017048);; Biological Process: negative regulation of transla…	K08803|1.5e-251|bbub:102403046|K08803 death-associated protein kinase [EC:2.7.11.1] | (RefSeq) DAPK3; death-associated protein kinase 3	Autophagy - animal (ko04140);; Pathways in cancer (ko05200);; Bladder cancer (ko05219)	[T]	Signal transduction mechanisms	Protein kinase domain	Myosin light chain kinase, smooth muscle OS=Bos taurus OX=9913 GN=MYLK PE=1 SV=1	T	Signal transduction mechanisms	death-associated protein kinase 3 [Bos taurus]	molecular function: catalytic activity (GO:0003824);; biological process: metabolic process (GO:0008152);; biological process: cellular process (GO:0009987);; molecular function: binding (GO:0005488);; biological process: biological regulation (GO:0065007);; cellular component: intracellular (GO:0005622);; cellular component: cellular anatomical entity (GO:0110165);; biological process: signaling…
gene24357	RLBP1	RLBP1	0	0	0	0	0.085866	6	0	0	0	0	0	0	0	0	0	0	--	--	--	--	--	Molecular Function: 11-cis retinal binding (GO:0005502);; Cellular Component: nucleoplasm (GO:0005654);; Cellular Component: centrosome (GO:0005813);; Cellular Component: cytosol (GO:0005829);; Biological Process: visual perception (GO:0007601);;	K19625|1.1e-179|bom:102271326|K19625 retinaldehyde-binding protein 1 | (RefSeq) RLBP1; retinaldehyde binding protein 1	--	[I]	Lipid transport and metabolism	CRAL/TRIO domain	Retinaldehyde-binding protein 1 OS=Bos taurus OX=9913 GN=RLBP1 PE=1 SV=4	I	Lipid transport and metabolism	retinaldehyde-binding protein 1 [Bos taurus]	molecular function: binding (GO:0005488);; cellular component: cellular anatomical entity (GO:0110165);; cellular component: intracellular (GO:0005622);; biological process: multicellular organismal process (GO:0032501)
NewGene_4396	--	--	4.24728	970	6.36378	1525	7.0846	1596	5.02643	1046	2.70703	430	3.43004	506	2.58508	469	2.99325	582	1.83133e-07	-1.32021	down	[J]	Translation, ribosomal structure and biogenesis	Molecular Function: methyltransferase activity (GO:0008168);; Biological Process: methylation (GO:0032259);;	K14864|8.25e-173|aml:100474279|K14864 tRNA (cytidine32/guanosine34-2'-O)-methyltransferase [EC:2.1.1.205] | (RefSeq) FTSJ1; putative tRNA (cytidine(32)/guanosine(34)-2'-O)-methyltransferase isoform X1	--	[DR]	Cell cycle control, cell division, chromosome partitioning;; General function prediction only	FtsJ-like methyltransferase	--	D	Cell cycle control, cell division, chromosome partitioning	hypothetical protein G4228_004184 [Cervus hanglu yarkandensis]	molecular function: catalytic activity (GO:0003824);; biological process: metabolic process (GO:0008152)
gene17656	LOC617571	OR10A4	0	0	0	0	0	0	0	0	0	0	0	0	0	0	0	0	--	--	--	--	--	Molecular Function: G protein-coupled receptor activity (GO:0004930);; Molecular Function: olfactory receptor activity (GO:0004984);; Cellular Component: plasma membrane (GO:0005886);; Biological Process: axon guidance (GO:0007411);; Cellular Component: integral component of membrane (GO:0016021);;	K04257|2.7e-162|bta:617571|K04257 olfactory receptor | (RefSeq) olfactory receptor 10A4	Olfactory transduction (ko04740)	--	--	Olfactory receptor	Olfactory receptor-like protein OLF3 OS=Canis lupus familiaris OX=9615 PE=3 SV=1	T	Signal transduction mechanisms	TPA: olfactory receptor 159-like isoform 2 [Bos taurus]	molecular function: molecular transducer activity (GO:0060089);; cellular component: cellular anatomical entity (GO:0110165);; biological process: cellular process (GO:0009987);; biological process: multicellular organismal process (GO:0032501);; biological process: developmental process (GO:0032502);; biological process: locomotion (GO:0040011);; biological process: response to stimulus (GO:0050…
gene13923	VPS54	VPS54	6.32595	1164	3.40949	641	3.56471	603	6.5935	1075	7.1127	817	6.38355	704	6.27271	863	5.73913	832	0.83531	-0.112921	normal	--	--	Cellular Component: GARP complex (GO:0000938);; Cellular Component: nucleoplasm (GO:0005654);; Cellular Component: trans-Golgi network (GO:0005802);; Cellular Component: cytosol (GO:0005829);; Biological Process: Golgi to vacuole transport (GO:0006896);; Biological Process: lysosomal transport (GO:0007041);; Molecular Function: syntaxin binding (GO:0019905);; Biological Process: regulation of gro…	K17600|0.0e+00|bom:102269469|K17600 vacuolar protein sorting-associated protein 54 | (RefSeq) VPS54; VPS54, GARP complex subunit	--	[U]	Intracellular trafficking, secretion, and vesicular transport	Vps54-like protein	--	U	Intracellular trafficking, secretion, and vesicular transport	vacuolar protein sorting-associated protein 54 [Bos taurus]	cellular component: protein-containing complex (GO:0032991);; cellular component: cellular anatomical entity (GO:0110165);; cellular component: intracellular (GO:0005622);; biological process: cellular process (GO:0009987);; biological process: localization (GO:0051179);; molecular function: binding (GO:0005488);; biological process: biological regulation (GO:0065007);; biological process: multic…
gene6120	PTGES3	PTGES3	279.709	21497	123.089	9957	146.335	11054	337.221	23794	278.905	14763	142.259	6997	141.142	8587	182.515	11858	0.19249	-0.660329	normal	--	--	Biological Process: polysaccharide biosynthetic process (GO:0000271);; Biological Process: telomere maintenance (GO:0000723);; Cellular Component: chromosome, telomeric region (GO:0000781);; Biological Process: prostaglandin biosynthetic process (GO:0001516);; Biological Process: long-chain fatty acid metabolic process (GO:0001676);; Molecular Function: p53 binding (GO:0002039);; Biological Proce…	K15730|1.6e-63|hai:109396906|K15730 cytosolic prostaglandin-E synthase [EC:5.3.99.3] | (RefSeq) PTGES3; prostaglandin E synthase 3	Arachidonic acid metabolism (ko00590)	[O]	Posttranslational modification, protein turnover, chaperones	CS domain	Prostaglandin E synthase 3 OS=Bos taurus OX=9913 GN=PTGES3 PE=1 SV=1	K	Transcription	PREDICTED: prostaglandin E synthase 3 isoform X2 [Mustela putorius furo]	biological process: metabolic process (GO:0008152);; biological process: cellular process (GO:0009987);; biological process: biological regulation (GO:0065007);; cellular component: intracellular (GO:0005622);; cellular component: cellular anatomical entity (GO:0110165);; molecular function: binding (GO:0005488);; biological process: multicellular organismal process (GO:0032501);; molecular funct…
gene27479	UBE2I	--	16.6912	712	21.7421	978	35.2096	1478	27.5085	1072	38.3384	1133	20.1112	553	19.8334	671	23.7753	861	0.401078	-0.353769	normal	--	--	Molecular Function: ATP binding (GO:0005524);; Molecular Function: transferase activity (GO:0016740);;	K10577|1.0e-90|aam:106486132|K10577 ubiquitin-conjugating enzyme E2 I | (RefSeq) UBE2I; ubiquitin conjugating enzyme E2 I	RNA transport (ko03013);; Ubiquitin mediated proteolysis (ko04120)	[O]	Posttranslational modification, protein turnover, chaperones	Ubiquitin-conjugating enzyme	Ubiquitin-conjugating enzyme E2 G2 OS=Bos taurus OX=9913 GN=UBE2G2 PE=2 SV=1	O	Posttranslational modification, protein turnover, chaperones	hypothetical protein DBR06_SOUSAS8310011, partial [Sousa chinensis]	molecular function: binding (GO:0005488);; molecular function: catalytic activity (GO:0003824)
gene6821	CHD4	CHD4	16.3525	4436	12.8906	3692	17.1804	4579	14.4828	3587	19.1754	3612	22.8191	3986	17.8598	3832	16.8305	3870	0.862277	-0.0639032	normal	[S]	Function unknown	Molecular Function: RNA polymerase II repressing transcription factor binding (GO:0001103);; Molecular Function: ATP binding (GO:0005524);; Cellular Component: NuRD complex (GO:0016581);; Molecular Function: histone deacetylase binding (GO:0042826);; Molecular Function: metal ion binding (GO:0046872);;	K11643|0.0e+00|bbub:102404352|K11643 chromodomain-helicase-DNA-binding protein 4 [EC:3.6.4.12] | (RefSeq) CHD4; chromodomain-helicase-DNA-binding protein 4 isoform X1	Human papillomavirus infection (ko05165);; Viral carcinogenesis (ko05203)	[R]	General function prediction only	CHDCT2 (NUC038) domain	Chromodomain-helicase-DNA-binding protein 1-like OS=Bos taurus OX=9913 GN=CHD1L PE=2 SV=1	--	--	chromodomain-helicase-DNA-binding protein 4 isoform X1 [Bos taurus]	molecular function: binding (GO:0005488);; cellular component: intracellular (GO:0005622);; cellular component: protein-containing complex (GO:0032991);; cellular component: cellular anatomical entity (GO:0110165)
gene25504	IQCF2	IQCF2	0	0	0	0	0	0	0	0	0	0	0	0	0	0	0	0	--	--	--	--	--	Molecular Function: molecular_function (GO:0003674);; Molecular Function: binding (GO:0005488);; Molecular Function: protein binding (GO:0005515);; Molecular Function: calmodulin binding (GO:0005516);;	--	--	--	--	IQ calmodulin-binding motif	IQ domain-containing protein F2 OS=Bos taurus OX=9913 GN=IQCF2 PE=2 SV=1	S	Function unknown	IQ domain-containing protein F2 isoform X4 [Bos taurus]	molecular function: binding (GO:0005488)
gene16642	TMEM65	TMEM65	9.06068	610	9.74171	692	8.27588	549	9.88166	608	21.5916	1008	21.1252	917	11.8306	632	20.9239	1196	0.0389916	0.636114	normal	--	--	Biological Process: cardiac ventricle development (GO:0003231);; Cellular Component: mitochondrial inner membrane (GO:0005743);; Cellular Component: plasma membrane (GO:0005886);; Cellular Component: intercalated disc (GO:0014704);; Cellular Component: integral component of membrane (GO:0016021);; Biological Process: regulation of cardiac conduction (GO:1903779);;	K01183|9.3e-27|dgr:Dgri_GH10759|K01183 chitinase [EC:3.2.1.14] | (RefSeq) GH10759 gene product from transcript GH10759-RA	Amino sugar and nucleotide sugar metabolism (ko00520)	[S]	Function unknown	Transmembrane protein 65	Transmembrane protein 65 OS=Bos taurus OX=9913 GN=TMEM65 PE=2 SV=1	S	Function unknown	transmembrane protein 65 [Bos taurus]	biological process: multicellular organismal process (GO:0032501);; biological process: developmental process (GO:0032502);; cellular component: intracellular (GO:0005622);; cellular component: cellular anatomical entity (GO:0110165);; biological process: biological regulation (GO:0065007)
NewGene_2432	--	--	0	0	0	0	0	0	1.65045	19	0	0	0	0	0	0	0	0	--	--	--	--	--	--	--	--	--	--	--	--	--	--	--	--
gene16491	GRINA	GRINA	21.9579	1606	16.6175	1281	20.8926	1504	19.2648	1287	29.3559	1487	12.5202	590	12.7738	741	27.5132	1708	0.522129	-0.332038	normal	[R]	General function prediction only	Cellular Component: endoplasmic reticulum (GO:0005783);; Cellular Component: Golgi apparatus (GO:0005794);; Cellular Component: integral component of membrane (GO:0016021);; Biological Process: endoplasmic reticulum calcium ion homeostasis (GO:0032469);; Molecular Function: ion channel binding (GO:0044325);; Biological Process: negative regulation of endoplasmic reticulum stress-induced intrinsic…	K24205|2.9e-160|bbub:102390214|K24205 protein lifeguard | (RefSeq) GRINA; LOW QUALITY PROTEIN: protein lifeguard 1	--	[T]	Signal transduction mechanisms	Inhibitor of apoptosis-promoting Bax1	Protein lifeguard 1 OS=Bos taurus OX=9913 GN=GRINA PE=2 SV=1	T	Signal transduction mechanisms	LOW QUALITY PROTEIN: protein lifeguard 1 [Bubalus bubalis]	cellular component: intracellular (GO:0005622);; cellular component: cellular anatomical entity (GO:0110165);; biological process: cellular process (GO:0009987);; biological process: biological regulation (GO:0065007);; molecular function: binding (GO:0005488)
gene20495	ST3GAL2	ST3GAL2	12.6666	1904	19.4741	3085	17.2819	2556	13.9268	1913	14.6585	1527	21.7143	2103	21.2416	2532	17.4325	2224	0.766037	-0.119419	normal	--	--	Molecular Function: beta-galactoside (CMP) alpha-2,3-sialyltransferase activity (GO:0003836);; Cellular Component: Golgi apparatus (GO:0005794);; Biological Process: protein glycosylation (GO:0006486);; Biological Process: glycolipid biosynthetic process (GO:0009247);; Biological Process: oligosaccharide biosynthetic process (GO:0009312);; Cellular Component: integral component of membrane (GO:00…	K03368|2.6e-211|bbub:102412710|K03368 beta-galactoside alpha-2,3-sialyltransferase (sialyltransferase 4B) [EC:2.4.99.4] | (RefSeq) ST3GAL2; CMP-N-acetylneuraminate-beta-galactosamide- alpha-2,3-sialyltransferase 2	Mucin type O-glycan biosynthesis (ko00512);; Glycosaminoglycan biosynthesis - keratan sulfate (ko00533);; Glycosphingolipid biosynthesis - globo and isoglobo series (ko00603);; Glycosphingolipid biosynthesis - ganglio series (ko00604)	[G]	Carbohydrate transport and metabolism	Glycosyltransferase family 29 (sialyltransferase)	CMP-N-acetylneuraminate-beta-galactosamide-alpha-2,3-sialyltransferase 2 OS=Pan troglodytes OX=9598 GN=ST3GAL2 PE=2 SV=1	G	Carbohydrate transport and metabolism	CMP-N-acetylneuraminate-beta-galactosamide-alpha-2,3-sialyltransferase 2 [Bos taurus]	molecular function: catalytic activity (GO:0003824);; biological process: metabolic process (GO:0008152);; cellular component: intracellular (GO:0005622);; cellular component: cellular anatomical entity (GO:0110165);; biological process: cellular process (GO:0009987)
gene30508	RHOD	RHOD	0.681988	30	0.626619	29	0	0	0.719101	29	0.610735	19	0.503565	15	0	0	0	0	--	--	--	[R]	General function prediction only	Molecular Function: GTPase activity (GO:0003924);; Molecular Function: GTP binding (GO:0005525);; Biological Process: protein targeting (GO:0006605);; Biological Process: small GTPase mediated signal transduction (GO:0007264);; Molecular Function: protein kinase binding (GO:0019901);; Biological Process: lamellipodium assembly (GO:0030032);; Biological Process: positive regulation of cell migrati…	K07530|7.8e-118|bta:512924|K07530 Ras homolog gene family, member D | (RefSeq) RHOD; rho-related GTP-binding protein RhoD	Axon guidance (ko04360)	[R]	General function prediction only	Ras family	Rho-related GTP-binding protein RhoF OS=Bos taurus OX=9913 GN=RHOF PE=2 SV=1	U	Intracellular trafficking, secretion, and vesicular transport	rho-related GTP-binding protein RhoD [Bos taurus]	molecular function: catalytic activity (GO:0003824);; molecular function: binding (GO:0005488);; biological process: cellular process (GO:0009987);; biological process: localization (GO:0051179);; biological process: signaling (GO:0023052);; biological process: response to stimulus (GO:0050896);; biological process: biological regulation (GO:0065007)
gene7831	ADAMTS3	ADAMTS3	0.092769	15	0	0	0.108765	17	0.220853	31	0	0	0.130953	13	0.143921	18	0.248257	32	--	--	--	--	--	Biological Process: in utero embryonic development (GO:0001701);; Molecular Function: metalloendopeptidase activity (GO:0004222);; Cellular Component: extracellular space (GO:0005615);; Biological Process: vascular endothelial growth factor production (GO:0010573);; Biological Process: protein processing (GO:0016485);; Biological Process: collagen biosynthetic process (GO:0032964);; Biological Pr…	K08619|0.0e+00|bta:534082|K08619 a disintegrin and metalloproteinase with thrombospondin motifs 3 [EC:3.4.24.-] | (RefSeq) ADAMTS3; A disintegrin and metalloproteinase with thrombospondin motifs 3 precursor	--	[O]	Posttranslational modification, protein turnover, chaperones	Reprolysin family propeptide	A disintegrin and metalloproteinase with thrombospondin motifs 2 OS=Bos taurus OX=9913 GN=ADAMTS2 PE=1 SV=1	O	Posttranslational modification, protein turnover, chaperones	A disintegrin and metalloproteinase with thrombospondin motifs 3 precursor [Bos taurus]	biological process: multicellular organismal process (GO:0032501);; biological process: developmental process (GO:0032502);; molecular function: catalytic activity (GO:0003824);; biological process: metabolic process (GO:0008152);; cellular component: cellular anatomical entity (GO:0110165);; biological process: biological regulation (GO:0065007)
gene31974	LOC101909139	LOC788278	0	0	0	0	0	0	0	0	0	0	0	0	0	0	0	0	--	--	--	--	--	--	K23950|2.3e-16|eai:106834058|K23950 MAGE-like protein 2 | (RefSeq) MAGEL2; MAGE family member L2	--	[S]	Function unknown	Melanoma associated antigen family N terminal	Melanoma-associated antigen B10 OS=Canis lupus familiaris OX=9615 GN=MAGEB10 PE=2 SV=1	S	Function unknown	melanoma-associated antigen B2 [Bos taurus]	--
gene21178	FAM98C	FAM98C	4.05952	220	4.13322	239	4.40088	236	7.52061	369	4.03884	154	9.19436	325	5.93654	258	6.59034	307	0.981139	0.0155356	normal	--	--	Cellular Component: cellular_component (GO:0005575);; Cellular Component: intracellular (GO:0005622);; Cellular Component: obsolete cell (GO:0005623);; Cellular Component: protein-containing complex (GO:0032991);; Cellular Component: obsolete intracellular part (GO:0044424);; Cellular Component: obsolete cell part (GO:0044464);; Cellular Component: tRNA-splicing ligase complex (GO:0072669);;	K15434|2.6e-49|kmr:108233379|K15434 protein FAM98B | (RefSeq) fam98b; protein FAM98B	--	[S]	Function unknown	Protein of unknown function (DUF2465)	Protein FAM98A OS=Pongo abelii OX=9601 GN=FAM98A PE=2 SV=1	S	Function unknown	protein FAM98C isoform X1 [Bos taurus]	cellular component: intracellular (GO:0005622);; cellular component: protein-containing complex (GO:0032991)
gene32342	ACP1	ACP1	16.2718	916	19.1796	1138	22.2761	1234	17.7829	915	7.02635	274	5.6216	204	6.28314	281	3.22859	155	8.37463e-13	-2.14882	down	[T]	Signal transduction mechanisms	Molecular Function: acid phosphatase activity (GO:0003993);; Molecular Function: non-membrane spanning protein tyrosine phosphatase activity (GO:0004726);; Cellular Component: cytoplasm (GO:0005737);;	K14394|7.5e-89|bta:280977|K14394 low molecular weight phosphotyrosine protein phosphatase [EC:3.1.3.2 3.1.3.48] | (RefSeq) ACP1; low molecular weight phosphotyrosine protein phosphatase	Thiamine metabolism (ko00730);; Riboflavin metabolism (ko00740);; Adherens junction (ko04520)	[T]	Signal transduction mechanisms	Low molecular weight phosphotyrosine protein phosphatase	Low molecular weight phosphotyrosine protein phosphatase OS=Bos taurus OX=9913 GN=ACP1 PE=1 SV=3	T	Signal transduction mechanisms	low molecular weight phosphotyrosine protein phosphatase [Bos taurus]	molecular function: catalytic activity (GO:0003824);; biological process: metabolic process (GO:0008152);; biological process: cellular process (GO:0009987);; cellular component: cellular anatomical entity (GO:0110165)
gene5393	LOC768255	LOC768255	0.990651	77	0.861102	71	0.649419	50	1.38011	98	1.2387	67	1.2532	63	0.886166	55	0.575158	38	0.56858	-0.368222	normal	--	--	Molecular Function: GTP binding (GO:0005525);;	K09228|2.9e-31|mgp:104914585|K09228 KRAB domain-containing zinc finger protein | (RefSeq) uncharacterized protein LOC104914585	Herpes simplex virus 1 infection (ko05168)	--	--	AIG1 family	GTPase IMAP family member 6 OS=Bos taurus OX=9913 GN=GIMAP6 PE=2 SV=1	S	Function unknown	GTPase IMAP family member 4 isoform X1 [Bos taurus]	molecular function: binding (GO:0005488)
gene11613	CCDC28A	CCDC28A	2.38896	154	6.30901	427	5.0543	320	4.59383	270	7.98704	356	4.63556	192	3.974	203	3.88207	212	0.704038	-0.209791	normal	--	--	--	K04129|3.0e-26|shr:100919191|K04129 muscarinic acetylcholine receptor M1 | (RefSeq) CHRM1; muscarinic acetylcholine receptor M1	Calcium signaling pathway (ko04020);; cAMP signaling pathway (ko04024);; Neuroactive ligand-receptor interaction (ko04080);; PI3K-Akt signaling pathway (ko04151);; Cholinergic synapse (ko04725);; Regulation of actin cytoskeleton (ko04810);; Alzheimer disease (ko05010)	--	--	Domain of unknown function (DUF4061)	--	S	Function unknown	TPA: coiled-coil domain containing 28A-like [Bos taurus]	--
gene31812	SPIN2B	SPIN2B	0	0	0	0	0.109129	6	0.117163	6	0	0	0.215626	8	0.129277	6	0	0	--	--	--	--	--	Cellular Component: nucleus (GO:0005634);; Biological Process: gamete generation (GO:0007276);; Biological Process: regulation of cell cycle (GO:0051726);;	--	--	--	--	Spin/Ssty Family	Spindlin-2 OS=Pongo abelii OX=9601 GN=SPIN2 PE=2 SV=1	S	Function unknown	spindlin-2B [Bos taurus]	cellular component: intracellular (GO:0005622);; cellular component: cellular anatomical entity (GO:0110165);; biological process: reproduction (GO:0000003);; biological process: reproductive process (GO:0022414);; biological process: multicellular organismal process (GO:0032501);; biological process: biological regulation (GO:0065007)
gene5309	LOC613799	OR2F1	0	0	0	0	0	0	0	0	0	0	0	0	0	0	0	0	--	--	--	--	--	Molecular Function: G protein-coupled receptor activity (GO:0004930);; Molecular Function: olfactory receptor activity (GO:0004984);; Cellular Component: plasma membrane (GO:0005886);; Cellular Component: integral component of membrane (GO:0016021);;	K04257|5.4e-171|bta:613799|K04257 olfactory receptor | (RefSeq) olfactory receptor-like protein OLF3	Olfactory transduction (ko04740)	--	--	Olfactory receptor	Olfactory receptor-like protein OLF3 OS=Canis lupus familiaris OX=9615 PE=3 SV=1	T	Signal transduction mechanisms	olfactory receptor-like protein OLF3 [Bos taurus]	molecular function: molecular transducer activity (GO:0060089);; cellular component: cellular anatomical entity (GO:0110165)
NewGene_5562	--	--	0.159333	2	0	0	0	0	0	0	0	0	0	0	0	0	0	0	--	--	--	--	--	--	--	--	--	--	--	--	--	--	--	--
gene2130	SPATA3	SPATA3	0	0	0	0	0	0	0	0	0	0	0	0	0	0	0	0	--	--	--	--	--	--	--	--	--	--	Spermatogenesis-associated protein 3 family	--	S	Function unknown	spermatogenesis-associated protein 3 [Bos taurus]	--
gene17604	LOC784603	LOC784603	0	0	0	0	0	0	0.06561	1	18.0139	207	9.41625	101	7.67479	101	14.187	200	1.25726e-13	8.99218	up	--	--	Cellular Component: nucleus (GO:0005634);;	K12160|9.7e-53|bta:784603|K12160 small ubiquitin-related modifier | (RefSeq) small ubiquitin-related modifier 3	RNA transport (ko03013);; Fluid shear stress and atherosclerosis (ko05418)	[O]	Posttranslational modification, protein turnover, chaperones	Ubiquitin-2 like Rad60 SUMO-like	Small ubiquitin-related modifier 3 OS=Bos taurus OX=9913 GN=SUMO3 PE=3 SV=1	O	Posttranslational modification, protein turnover, chaperones	small ubiquitin-related modifier 3 [Bos taurus]	cellular component: intracellular (GO:0005622);; cellular component: cellular anatomical entity (GO:0110165)
gene22572	SPNS2	SPNS2	1.62716	190	1.97856	286	1.88548	261	2.46571	315	2.00515	183	5.42261	396	2.06936	261	0.572414	92	0.908134	-0.0884943	normal	[G]	Carbohydrate transport and metabolism	Cellular Component: integral component of membrane (GO:0016021);; Molecular Function: transmembrane transporter activity (GO:0022857);;	K23677|0.0e+00|bbub:102400436|K23677 MFS transporter, Spinster family, sphingosine-1-phosphate transporter | (RefSeq) SPNS2; protein spinster homolog 2 isoform X1	--	[G]	Carbohydrate transport and metabolism	Major Facilitator Superfamily	Protein spinster homolog 1 OS=Bos taurus OX=9913 GN=SPNS1 PE=2 SV=1	G	Carbohydrate transport and metabolism	protein spinster homolog 2 isoform X1 [Bos taurus]	cellular component: cellular anatomical entity (GO:0110165);; molecular function: transporter activity (GO:0005215)
gene17279	C15H11orf97	C15H11orf97	0	0	0	0	0	0	0	0	0	0	0	0	0	0	0	0	--	--	--	--	--	Cellular Component: cellular_component (GO:0005575);; Cellular Component: obsolete cell (GO:0005623);; Cellular Component: cilium (GO:0005929);; Cellular Component: cell projection (GO:0042995);; Cellular Component: organelle (GO:0043226);; Cellular Component: obsolete organelle part (GO:0044422);; Cellular Component: obsolete ciliary part (GO:0044441);; Cellular Component: obsolete cell projecti…	K07632|8.5e-35|umr:103660768|K07632 galactoside alpha-1,3-fucosyltransferase 4 [EC:2.4.1.-] | (RefSeq) putative fucosyltransferase-like protein	Mannose type O-glycan biosynthesis (ko00515);; Glycosphingolipid biosynthesis - lacto and neolacto series (ko00601)	--	--	--	Uncharacterized protein C11orf97 homolog OS=Bos taurus OX=9913 PE=2 SV=2	S	Function unknown	uncharacterized protein C11orf97 homolog [Bos indicus x Bos taurus]	cellular component: cellular anatomical entity (GO:0110165)
gene27313	ME2	ME2	8.11206	809	9.47332	1002	19.7903	1920	9.1327	856	14.2596	1043	15.9018	1067	27.064	2324	17.425	1557	0.40011	0.434927	normal	[C]	Energy production and conversion	Molecular Function: malate dehydrogenase (decarboxylating) (NAD+) activity (GO:0004471);; Cellular Component: mitochondrion (GO:0005739);; Molecular Function: metal ion binding (GO:0046872);; Molecular Function: NAD binding (GO:0051287);; Biological Process: regulation of NADP metabolic process (GO:1902031);;	K00027|0.0e+00|bta:507817|K00027 malate dehydrogenase (oxaloacetate-decarboxylating) [EC:1.1.1.38] | (RefSeq) ME2; NAD-dependent malic enzyme, mitochondrial	Pyruvate metabolism (ko00620);; Carbon metabolism (ko01200)	[C]	Energy production and conversion	Malic enzyme, NAD binding domain	NADP-dependent malic enzyme (Fragment) OS=Sus scrofa OX=9823 GN=ME1 PE=2 SV=1	C	Energy production and conversion	NAD-dependent malic enzyme, mitochondrial isoform X1 [Bos taurus]	molecular function: catalytic activity (GO:0003824);; biological process: metabolic process (GO:0008152);; cellular component: intracellular (GO:0005622);; cellular component: cellular anatomical entity (GO:0110165);; molecular function: binding (GO:0005488);; biological process: biological regulation (GO:0065007)
gene11285	FYN	FYN	3.77666	539	4.42757	618	6.27634	848	5.10823	648	8.46181	810	12.8562	1104	11.3883	1251	10.8698	1239	0.00849003	0.774374	normal	[R]	General function prediction only	Molecular Function: non-membrane spanning protein tyrosine kinase activity (GO:0004715);; Molecular Function: ATP binding (GO:0005524);;	K05703|0.0e+00|cfr:102506492|K05703 tyrosine-protein kinase Fyn [EC:2.7.10.2] | (RefSeq) FYN; tyrosine-protein kinase Fyn isoform X1	Sphingolipid signaling pathway (ko04071);; Phospholipase D signaling pathway (ko04072);; Axon guidance (ko04360);; Osteoclast differentiation (ko04380);; Focal adhesion (ko04510);; Adherens junction (ko04520);; Platelet activation (ko04611);; Natural killer cell mediated cytotoxicity (ko04650);; T cell receptor signaling pathway (ko04660);; Fc epsilon RI signaling pathway (ko04664);; Cholinergic …	[T]	Signal transduction mechanisms	Protein tyrosine and serine/threonine kinase	Tyrosine-protein kinase Fyn OS=Bos taurus OX=9913 GN=FYN PE=2 SV=1	T	Signal transduction mechanisms	tyrosine-protein kinase Fyn isoform X2 [Bos taurus]	molecular function: catalytic activity (GO:0003824);; biological process: metabolic process (GO:0008152);; biological process: cellular process (GO:0009987);; molecular function: binding (GO:0005488)
gene22824	NCOR1	NCOR1	10.3569	3531	11.1423	4004	11.8467	3975	9.06546	2824	11.4183	2697	14.0888	3095	12.3651	3343	13.3189	3855	0.751132	-0.11012	normal	--	--	Cellular Component: histone deacetylase complex (GO:0000118);; Biological Process: negative regulation of transcription by RNA polymerase II (GO:0000122);; Cellular Component: nuclear chromatin (GO:0000790);; Molecular Function: RNA polymerase II transcription regulatory region sequence-specific DNA binding (GO:0000977);; Molecular Function: RNA polymerase II activating transcription factor bindi…	K04650|0.0e+00|bta:507663|K04650 nuclear receptor co-repressor 1 | (RefSeq) NCOR1; nuclear receptor corepressor 1	Endocrine resistance (ko01522);; Thyroid hormone signaling pathway (ko04919);; Transcriptional misregulation in cancer (ko05202)	[K]	Transcription	G-protein pathway suppressor 2-interacting domain	--	K	Transcription	nuclear receptor corepressor 1 [Bos taurus]	cellular component: protein-containing complex (GO:0032991);; biological process: biological regulation (GO:0065007);; cellular component: intracellular (GO:0005622);; cellular component: cellular anatomical entity (GO:0110165);; molecular function: binding (GO:0005488);; molecular function: transcription regulator activity (GO:0140110);; biological process: cellular process (GO:0009987)
gene20713	ADCY7	ADCY7	0.681513	233	1.15368	314	0.513773	150	0.984258	307	0.394835	94	1.50943	332	1.1159	302	0.600585	174	0.905928	-0.0921137	normal	[T]	Signal transduction mechanisms	Molecular Function: adenylate cyclase activity (GO:0004016);; Molecular Function: ATP binding (GO:0005524);; Cellular Component: integral component of plasma membrane (GO:0005887);; Biological Process: cAMP biosynthetic process (GO:0006171);; Biological Process: adenylate cyclase-activating G protein-coupled receptor signaling pathway (GO:0007189);; Molecular Function: metal ion binding (GO:00468…	K08047|0.0e+00|bta:281603|K08047 adenylate cyclase 7 [EC:4.6.1.1] | (RefSeq) ADCY7; adenylate cyclase type 7	Purine metabolism (ko00230);; Endocrine resistance (ko01522);; Rap1 signaling pathway (ko04015);; Calcium signaling pathway (ko04020);; cGMP-PKG signaling pathway (ko04022);; cAMP signaling pathway (ko04024);; Chemokine signaling pathway (ko04062);; Phospholipase D signaling pathway (ko04072);; Oocyte meiosis (ko04114);; Longevity regulating pathway (ko04211);; Longevity regulating pathway - mult…	[C]	Energy production and conversion	Adenylate and Guanylate cyclase catalytic domain	Adenylate cyclase type 7 OS=Bos taurus OX=9913 GN=ADCY7 PE=2 SV=1	C	Energy production and conversion	adenylate cyclase type 7 isoform X1 [Bos taurus]	molecular function: catalytic activity (GO:0003824);; molecular function: binding (GO:0005488);; cellular component: cellular anatomical entity (GO:0110165);; biological process: metabolic process (GO:0008152);; biological process: cellular process (GO:0009987);; biological process: signaling (GO:0023052);; biological process: response to stimulus (GO:0050896);; biological process: biological reg…
gene24861	ATG2B	ATG2B	2.1841	988	3.78217	1804	2.87634	1314	2.1965	919	3.68847	1187	4.44835	1325	2.96863	1093	3.4201	1348	0.934103	0.0352455	normal	--	--	Biological Process: autophagy (GO:0006914);;	K17906|0.0e+00|bta:519961|K17906 autophagy-related protein 2 | (RefSeq) ATG2B; autophagy-related protein 2 homolog B	Autophagy - other (ko04136);; Autophagy - animal (ko04140);; Alzheimer disease (ko05010);; Amyotrophic lateral sclerosis (ko05014);; Huntington disease (ko05016);; Spinocerebellar ataxia (ko05017)	[U]	Intracellular trafficking, secretion, and vesicular transport	Autophagy-related protein C terminal domain	--	U	Intracellular trafficking, secretion, and vesicular transport	autophagy-related protein 2 homolog B isoform X2 [Bos taurus]	biological process: metabolic process (GO:0008152);; biological process: cellular process (GO:0009987)
gene19369	IER5	IER5	178.644	16370	15.4281	1491	23.8603	2153	122.359	10245	43.5419	2765	13.0733	772	34.3144	2494	33.0169	2569	0.0907572	-1.89397	normal	--	--	Molecular Function: molecular_function (GO:0003674);; Molecular Function: binding (GO:0005488);; Molecular Function: protein binding (GO:0005515);; Cellular Component: cellular_component (GO:0005575);; Cellular Component: intracellular (GO:0005622);; Cellular Component: obsolete cell (GO:0005623);; Cellular Component: nucleus (GO:0005634);; Cellular Component: cytoplasm (GO:0005737);; Biological …	--	--	--	--	Immediate early response protein (IER)	--	S	Function unknown	immediate early response gene 5 protein [Bos taurus]	molecular function: binding (GO:0005488);; cellular component: intracellular (GO:0005622);; cellular component: cellular anatomical entity (GO:0110165);; biological process: biological regulation (GO:0065007);; biological process: response to stimulus (GO:0050896);; biological process: cellular process (GO:0009987)
gene31636	RP2	RP2	0.152572	26	0.316426	69	0.205285	42	0.84177	158	0.385501	56	1.4724	195	1.34349	219	0.640855	112	0.184991	1.07067	normal	--	--	Molecular Function: magnesium ion binding (GO:0000287);; Biological Process: cell morphogenesis (GO:0000902);; Molecular Function: GTPase activator activity (GO:0005096);; Molecular Function: GTP binding (GO:0005525);; Cellular Component: Golgi apparatus (GO:0005794);; Cellular Component: centriole (GO:0005814);; Biological Process: post-Golgi vesicle-mediated transport (GO:0006892);; Cellular Co…	K18272|2.7e-184|bom:102275524|K18272 protein XRP2 | (RefSeq) RP2; retinitis pigmentosa 2 (X-linked recessive)	--	[O]	Posttranslational modification, protein turnover, chaperones	Tubulin binding cofactor C	--	O	Posttranslational modification, protein turnover, chaperones	protein XRP2 isoform X1 [Bos taurus]	molecular function: binding (GO:0005488);; biological process: developmental process (GO:0032502);; molecular function: molecular function regulator (GO:0098772);; biological process: biological regulation (GO:0065007);; cellular component: intracellular (GO:0005622);; cellular component: cellular anatomical entity (GO:0110165);; biological process: cellular process (GO:0009987);; biological proc…
gene19022	NPPA	NPPA	0	0	0	0	0	0	0	0	0	0	0	0	0	0	0	0	--	--	--	--	--	Molecular Function: hormone activity (GO:0005179);; Cellular Component: extracellular region (GO:0005576);;	K12334|1.8e-79|biu:109570145|K12334 natriuretic peptide A | (RefSeq) NPPA; natriuretic peptides A	cGMP-PKG signaling pathway (ko04022);; cAMP signaling pathway (ko04024);; HIF-1 signaling pathway (ko04066);; Vascular smooth muscle contraction (ko04270);; Thermogenesis (ko04714);; Oxytocin signaling pathway (ko04921);; Regulation of lipolysis in adipocytes (ko04923);; Renin secretion (ko04924);; Aldosterone synthesis and secretion (ko04925);; African trypanosomiasis (ko05143)	--	--	Atrial natriuretic peptide	Natriuretic peptides A OS=Bos taurus OX=9913 GN=NPPA PE=1 SV=2	T	Signal transduction mechanisms	natriuretic peptides A precursor [Bos taurus]	molecular function: binding (GO:0005488);; molecular function: molecular function regulator (GO:0098772);; biological process: cellular process (GO:0009987);; biological process: signaling (GO:0023052);; biological process: response to stimulus (GO:0050896);; biological process: biological regulation (GO:0065007);; cellular component: cellular anatomical entity (GO:0110165)
gene13130	SIPA1L1	SIPA1L1	0.57617	198	0.577422	209	0.632432	214	0.887819	279	1.06739	254	1.85825	390	1.48047	403	1.05047	305	0.0842699	0.634602	normal	--	--	Molecular Function: GTPase activator activity (GO:0005096);; Biological Process: actin cytoskeleton reorganization (GO:0031532);; Molecular Function: ephrin receptor binding (GO:0046875);; Biological Process: ephrin receptor signaling pathway (GO:0048013);; Biological Process: regulation of dendrite morphogenesis (GO:0048814);; Biological Process: regulation of axonogenesis (GO:0050770);; Biologi…	K17701|0.0e+00|bta:787248|K17701 signal-induced proliferation-associated 1 like protein 1 | (RefSeq) SIPA1L1; signal-induced proliferation-associated 1-like protein 1 isoform X1	Rap1 signaling pathway (ko04015)	[T]	Signal transduction mechanisms	C-terminal domain of SPAR protein	--	T	Signal transduction mechanisms	signal-induced proliferation-associated 1-like protein 1 isoform X1 [Bos taurus]	molecular function: molecular function regulator (GO:0098772);; biological process: biological regulation (GO:0065007);; biological process: cellular process (GO:0009987);; molecular function: binding (GO:0005488);; biological process: signaling (GO:0023052);; biological process: response to stimulus (GO:0050896);; biological process: multicellular organismal process (GO:0032501);; biological pro…
gene7185	MLC1	MLC1	0.32917	18	0	0	0	0	1.05344	51	0	0	0	0	0	0	0	0	--	--	--	--	--	Cellular Component: cytoplasm (GO:0005737);; Cellular Component: lysosome (GO:0005764);; Cellular Component: endosome (GO:0005768);; Cellular Component: early endosome (GO:0005769);; Cellular Component: endoplasmic reticulum (GO:0005783);; Cellular Component: plasma membrane (GO:0005886);; Cellular Component: caveola (GO:0005901);; Cellular Component: cell-cell junction (GO:0005911);; Cellular Co…	K20070|2.3e-163|bta:618918|K20070 membrane protein MLC1 | (RefSeq) MLC1; membrane protein MLC1	--	--	--	--	Membrane protein MLC1 OS=Macaca fascicularis OX=9541 GN=MLC1 PE=2 SV=3	S	Function unknown	membrane protein MLC1 [Bos taurus]	cellular component: cellular anatomical entity (GO:0110165);; cellular component: intracellular (GO:0005622);; biological process: cellular process (GO:0009987);; biological process: localization (GO:0051179);; biological process: biological regulation (GO:0065007);; molecular function: binding (GO:0005488);; biological process: response to stimulus (GO:0050896)
gene16957	BAALC	BAALC	0.275947	19	0.876446	63	0.242761	17	0.394094	25	0.263988	13	0.502875	22	0.116194	7	0.272613	16	--	--	--	--	--	Cellular Component: cytoplasm (GO:0005737);;	--	--	--	--	BAALC N-terminus	Brain and acute leukemia cytoplasmic protein OS=Sus scrofa OX=9823 GN=BAALC PE=2 SV=3	O	Posttranslational modification, protein turnover, chaperones	TPA: brain and acute leukemia, cytoplasmic [Bos taurus]	cellular component: cellular anatomical entity (GO:0110165)
gene25601	TMEM89	TMEM89	0	0	0	0	0	0	0	0	0.662634	10	0.677616	10	0.239926	5	0.364769	7	--	--	--	--	--	Cellular Component: integral component of membrane (GO:0016021);;	K10447|7.2e-15|shr:100929391|K10447 kelch-like protein 9/13 | (RefSeq) kelch-like protein 9	Ubiquitin mediated proteolysis (ko04120)	--	--	TMEM89 protein family	--	S	Function unknown	transmembrane protein 89 [Bos indicus x Bos taurus]	cellular component: cellular anatomical entity (GO:0110165)
gene16307	CDH22	CDH22	0.187318	32	1.11897	196	0.177133	29	0.030582	5	0.052186	6	0.071497	8	0.118812	16	0	0	--	--	--	--	--	Molecular Function: calcium ion binding (GO:0005509);; Cellular Component: plasma membrane (GO:0005886);; Biological Process: homophilic cell adhesion via plasma membrane adhesion molecules (GO:0007156);; Cellular Component: integral component of membrane (GO:0016021);;	K06812|0.0e+00|bta:540147|K06812 cadherin 22 | (RefSeq) CDH22; cadherin-22 precursor	--	[S]	Function unknown	Cadherin domain	Cadherin-6 OS=Bos taurus OX=9913 GN=CDH6 PE=2 SV=1	S	Function unknown	cadherin-22 precursor [Bos taurus]	molecular function: binding (GO:0005488);; cellular component: cellular anatomical entity (GO:0110165);; biological process: cellular process (GO:0009987);; biological process: biological adhesion (GO:0022610)
gene12148	THTPA	THTPA	4.68776	547	6.81997	879	4.41611	531	3.74662	403	24.6788	1989	21.6946	1625	16.3559	1511	20.8775	2070	2.36538e-08	1.64995	up	--	--	Molecular Function: magnesium ion binding (GO:0000287);; Cellular Component: cytoplasm (GO:0005737);; Biological Process: thiamine metabolic process (GO:0006772);; Biological Process: dephosphorylation (GO:0016311);; Biological Process: thiamine diphosphate metabolic process (GO:0042357);; Molecular Function: thiamin-triphosphatase activity (GO:0050333);;	K05307|4.6e-121|biu:109564793|K05307 thiamine-triphosphatase [EC:3.6.1.28] | (RefSeq) THTPA; thiamine-triphosphatase	Thiamine metabolism (ko00730)	--	--	CYTH domain	Thiamine-triphosphatase OS=Bos taurus OX=9913 GN=THTPA PE=1 SV=3	S	Function unknown	thiamine-triphosphatase [Bos taurus]	molecular function: binding (GO:0005488);; cellular component: cellular anatomical entity (GO:0110165);; biological process: metabolic process (GO:0008152);; biological process: cellular process (GO:0009987);; molecular function: catalytic activity (GO:0003824)
gene21325	RABAC1	RABAC1	101.934	3400	142.613	5014	120.517	3956	150.626	4590	384.786	8891	248.906	5348	251.708	6657	247.734	7014	0.00243138	0.763401	normal	--	--	Cellular Component: Golgi apparatus (GO:0005794);; Cellular Component: integral component of membrane (GO:0016021);; Molecular Function: identical protein binding (GO:0042802);;	K20359|7.9e-98|biu:109572835|K20359 PRA1 family protein 1 | (RefSeq) RABAC1; prenylated Rab acceptor protein 1	--	[U]	Intracellular trafficking, secretion, and vesicular transport	PRA1 family protein	Prenylated Rab acceptor protein 1 OS=Bos taurus OX=9913 GN=RABAC1 PE=2 SV=1	U	Intracellular trafficking, secretion, and vesicular transport	prenylated Rab acceptor protein 1 [Bos taurus]	cellular component: intracellular (GO:0005622);; cellular component: cellular anatomical entity (GO:0110165);; molecular function: binding (GO:0005488)
gene8563	C7H19orf53	C7H19orf53	14.1719	560	30.5618	1272	23.2454	903	27.8139	1003	12.1141	332	7.26568	185	12.0112	376	10.6538	357	5.95886e-06	-1.52328	down	--	--	Cellular Component: cellular_component (GO:0005575);; Cellular Component: intracellular (GO:0005622);; Cellular Component: obsolete cell (GO:0005623);; Cellular Component: nucleus (GO:0005634);; Cellular Component: nucleolus (GO:0005730);; Cellular Component: membrane-enclosed lumen (GO:0031974);; Cellular Component: nuclear lumen (GO:0031981);; Cellular Component: organelle (GO:0043226);; Cellul…	--	--	--	--	Protein of unknown function (DUF2462)	Leydig cell tumor 10 kDa protein homolog OS=Bos taurus OX=9913 PE=3 SV=1	S	Function unknown	leydig cell tumor 10 kDa protein homolog [Bos taurus]	cellular component: intracellular (GO:0005622);; cellular component: cellular anatomical entity (GO:0110165)
gene20854	CDH16	CDH16	0.224674	28	0	0	0	0	0.832467	92	0	0	0	0	0.035784	4	0.037611	4	--	--	--	--	--	Molecular Function: calcium ion binding (GO:0005509);; Cellular Component: integral component of plasma membrane (GO:0005887);; Biological Process: cell adhesion (GO:0007155);; Biological Process: homophilic cell adhesion via plasma membrane adhesion molecules (GO:0007156);; Cellular Component: basolateral plasma membrane (GO:0016323);; Biological Process: calcium-dependent cell-cell adhesion via…	K06810|0.0e+00|bta:508777|K06810 cadherin 16, KSP-cadherin | (RefSeq) CDH16; cadherin-16 precursor	--	[S]	Function unknown	Cadherin domain	Cadherin-16 OS=Oryctolagus cuniculus OX=9986 GN=CDH16 PE=1 SV=1	S	Function unknown	cadherin-16 precursor [Bos taurus]	molecular function: binding (GO:0005488);; cellular component: cellular anatomical entity (GO:0110165);; biological process: cellular process (GO:0009987);; biological process: biological adhesion (GO:0022610)
gene32150	S100G	S100G	1.00829	20	0.867316	18	1.28171	24	0.364211	7	3.16459	42	0	0	0	0	0.911294	15	--	--	--	--	--	Molecular Function: calcium ion binding (GO:0005509);; Cellular Component: basolateral plasma membrane (GO:0016323);; Cellular Component: apical plasma membrane (GO:0016324);;	K14734|1.8e-35|bbub:102414223|K14734 protein S100-G | (RefSeq) S100G; protein S100-G	Mineral absorption (ko04978)	--	--	S-100/ICaBP type calcium binding domain	Protein S100-G OS=Bos taurus OX=9913 GN=S100G PE=1 SV=3	T	Signal transduction mechanisms	protein S100-G [Bos taurus]	molecular function: binding (GO:0005488);; cellular component: cellular anatomical entity (GO:0110165)
gene20672	DEF8	DEF8	1.87894	221	3.7805	468	3.14088	363	2.58103	277	4.88255	398	3.72356	282	2.80204	261	3.7719	376	0.928953	0.0428804	normal	--	--	Biological Process: intracellular signal transduction (GO:0035556);; Molecular Function: metal ion binding (GO:0046872);;	K23282|7.4e-91|adf:107335886|K23282 pleckstrin homology domain-containing family M member 1 | (RefSeq) uncharacterized LOC107335886	--	[T]	Signal transduction mechanisms	Putative zinc-RING and/or ribbon	Differentially expressed in FDCP 8 homolog OS=Bos taurus OX=9913 GN=DEF8 PE=2 SV=1	T	Signal transduction mechanisms	differentially expressed in FDCP 8 homolog isoform X2 [Bos indicus x Bos taurus]	biological process: cellular process (GO:0009987);; biological process: signaling (GO:0023052);; biological process: response to stimulus (GO:0050896);; biological process: biological regulation (GO:0065007);; molecular function: binding (GO:0005488)
gene28233	AZGP1	AZGP1	0	0	0	0	0.1487	8	0.114731	6	0	0	0.175364	6	0	0	0	0	--	--	--	--	--	Biological Process: detection of chemical stimulus involved in sensory perception of bitter taste (GO:0001580);; Cellular Component: extracellular space (GO:0005615);; Biological Process: cell adhesion (GO:0007155);;	K06751|9.9e-58|oaa:100093242|K06751 MHC class I antigen | (RefSeq) class I histocompatibility antigen, Non-RT1.A alpha-1 chain-like isoform X1	Endocytosis (ko04144);; Phagosome (ko04145);; Cellular senescence (ko04218);; Cell adhesion molecules (ko04514);; Antigen processing and presentation (ko04612);; Type I diabetes mellitus (ko04940);; Human cytomegalovirus infection (ko05163);; Human papillomavirus infection (ko05165);; Human T-cell leukemia virus 1 infection (ko05166);; Kaposi sarcoma-associated herpesvirus infection (ko05167);; H…	--	--	Class I Histocompatibility antigen, domains alpha 1 and 2	Zinc-alpha-2-glycoprotein OS=Bos taurus OX=9913 GN=AZGP1 PE=2 SV=1	T	Signal transduction mechanisms	zinc-alpha-2-glycoprotein precursor [Bos taurus]	biological process: multicellular organismal process (GO:0032501);; biological process: response to stimulus (GO:0050896);; cellular component: cellular anatomical entity (GO:0110165);; biological process: cellular process (GO:0009987);; biological process: biological adhesion (GO:0022610)
gene26582	ZNF391	ZNF391	0	0	0.183275	35	0.273669	48	0.036005	6	0.05621	7	0.102476	12	0.054936	8	0.117232	18	--	--	--	--	--	Cellular Component: nucleus (GO:0005634);; Biological Process: regulation of gene expression (GO:0010468);;	K09228|4.7e-06|mdo:100618250|K09228 KRAB domain-containing zinc finger protein | (RefSeq) ZNF286A; zinc finger protein 286A	Herpes simplex virus 1 infection (ko05168)	[R]	General function prediction only	Zinc-finger double domain	--	K	Transcription	zinc finger protein 391 [Bos taurus]	cellular component: intracellular (GO:0005622);; cellular component: cellular anatomical entity (GO:0110165);; biological process: biological regulation (GO:0065007)
gene11876	TBP	TBP	2.58566	158	2.91709	188	4.28133	257	3.32626	186	3.82936	162	3.14513	124	3.80259	184	2.88373	150	0.459531	-0.303376	normal	--	--	Molecular Function: DNA binding (GO:0003677);; Biological Process: DNA-templated transcription, initiation (GO:0006352);;	K03120|2.7e-46|bta:516578|K03120 transcription initiation factor TFIID TATA-box-binding protein | (RefSeq) TBP; TATA-box-binding protein	Basal transcription factors (ko03022);; Huntington disease (ko05016);; Spinocerebellar ataxia (ko05017);; Human papillomavirus infection (ko05165);; Human T-cell leukemia virus 1 infection (ko05166);; Viral carcinogenesis (ko05203)	[K]	Transcription	--	TATA-box-binding protein OS=Bos taurus OX=9913 GN=TBP PE=2 SV=1	K	Transcription	TATA-box binding protein N-terminal domain splice variant [Bos taurus]	molecular function: binding (GO:0005488);; biological process: metabolic process (GO:0008152);; biological process: cellular process (GO:0009987)
NewGene_4479	--	--	0.850481	104	0.241023	30	0.061804	9	1.14578	123	0.128917	12	0.081056	7	0	0	0	0	--	--	--	--	--	Biological Process: reproduction (GO:0000003);; Cellular Component: female germ cell nucleus (GO:0001674);; Biological Process: in utero embryonic development (GO:0001701);; Cellular Component: cellular_component (GO:0005575);; Cellular Component: intracellular (GO:0005622);; Cellular Component: obsolete cell (GO:0005623);; Cellular Component: nucleus (GO:0005634);; Cellular Component: nucleolus …	--	--	--	--	--	--	S	Function unknown	hypothetical protein FD754_000616, partial [Muntiacus muntjak]	biological process: reproduction (GO:0000003);; cellular component: intracellular (GO:0005622);; cellular component: cellular anatomical entity (GO:0110165);; biological process: multicellular organismal process (GO:0032501);; biological process: developmental process (GO:0032502);; biological process: reproductive process (GO:0022414);; biological process: multi-organism process (GO:0051704);; b…
gene4807	PRR15	PRR15	0	0	0.020481	4	0.22105	16	0.078732	12	0.017602	2	0.056789	6	0	0	0	0	--	--	--	--	--	--	--	--	--	--	ATPase family AAA domain containing 4	--	S	Function unknown	proline-rich protein 15 [Bos taurus]	--
gene22224	CLTC	CLTC	29.628	7110	21.3147	5392	29.5163	6972	35.6349	7814	27.9378	4646	36.6386	5665	27.9772	5324	29.623	6036	0.332845	-0.3085	normal	--	--	Molecular Function: structural molecule activity (GO:0005198);; Biological Process: intracellular protein transport (GO:0006886);; Biological Process: vesicle-mediated transport (GO:0016192);; Cellular Component: clathrin coat of trans-Golgi network vesicle (GO:0030130);; Cellular Component: clathrin coat of coated pit (GO:0030132);; Molecular Function: clathrin light chain binding (GO:0032051);;…	K04646|0.0e+00|bom:102283006|K04646 clathrin heavy chain | (RefSeq) CLTC; clathrin heavy chain	Lysosome (ko04142);; Endocytosis (ko04144);; Synaptic vesicle cycle (ko04721);; Endocrine and other factor-regulated calcium reabsorption (ko04961);; Huntington disease (ko05016);; Bacterial invasion of epithelial cells (ko05100)	[U]	Intracellular trafficking, secretion, and vesicular transport	Region in Clathrin and VPS	Clathrin heavy chain 1 OS=Bos taurus OX=9913 GN=CLTC PE=1 SV=1	U	Intracellular trafficking, secretion, and vesicular transport	clathrin heavy chain 1 [Bos taurus]	molecular function: structural molecule activity (GO:0005198);; biological process: cellular process (GO:0009987);; biological process: localization (GO:0051179);; cellular component: intracellular (GO:0005622);; cellular component: protein-containing complex (GO:0032991);; cellular component: cellular anatomical entity (GO:0110165);; molecular function: binding (GO:0005488)
gene12137	PCK2	PCK2	0.318595	30	0.564636	56	0.715181	66	0.346164	30	0.757755	49	0.788619	48	1.3013	97	0.502722	40	0.570242	0.433421	normal	[C]	Energy production and conversion	Molecular Function: phosphoenolpyruvate carboxykinase (GTP) activity (GO:0004613);; Molecular Function: GTP binding (GO:0005525);; Cellular Component: mitochondrion (GO:0005739);; Cellular Component: cytosol (GO:0005829);; Biological Process: pyruvate metabolic process (GO:0006090);; Biological Process: gluconeogenesis (GO:0006094);; Biological Process: propionate catabolic process (GO:0019543);;…	K01596|0.0e+00|bta:282856|K01596 phosphoenolpyruvate carboxykinase (GTP) [EC:4.1.1.32] | (RefSeq) PCK2; phosphoenolpyruvate carboxykinase [GTP], mitochondrial	Glycolysis / Gluconeogenesis (ko00010);; Citrate cycle (TCA cycle) (ko00020);; Pyruvate metabolism (ko00620);; PPAR signaling pathway (ko03320);; FoxO signaling pathway (ko04068);; PI3K-Akt signaling pathway (ko04151);; AMPK signaling pathway (ko04152);; Insulin signaling pathway (ko04910);; Adipocytokine signaling pathway (ko04920);; Glucagon signaling pathway (ko04922);; Insulin resistance (ko0…	[C]	Energy production and conversion	Phosphoenolpyruvate carboxykinase C-terminal P-loop domain	Phosphoenolpyruvate carboxykinase, cytosolic [GTP] OS=Pongo abelii OX=9601 GN=PCK1 PE=2 SV=1	C	Energy production and conversion	phosphoenolpyruvate carboxykinase [GTP], mitochondrial [Bos taurus]	molecular function: catalytic activity (GO:0003824);; molecular function: binding (GO:0005488);; cellular component: intracellular (GO:0005622);; cellular component: cellular anatomical entity (GO:0110165);; biological process: metabolic process (GO:0008152);; biological process: cellular process (GO:0009987);; biological process: response to stimulus (GO:0050896);; biological process: developmen…
NewGene_5153	--	--	0.433534	8	0.204259	4	0	0	0.763727	12	0.166377	2	0.355298	4	0.169764	3	0	0	--	--	--	--	--	--	K10393|2.33e-10|myb:102254543|K10393 kinesin family member 2/24 | (RefSeq) KIF2C; kinesin family member 2C	--	--	--	--	--	--	--	Hypothetical predicted protein, partial [Lynx pardinus]	--
gene25628	DHX30	DHX30	6.18089	1008	7.61069	1265	7.83197	1258	7.95666	1197	11.2725	1228	13.0268	1404	8.46264	1266	8.56828	1201	0.575318	0.157846	normal	[J]	Translation, ribosomal structure and biogenesis	Molecular Function: nucleic acid binding (GO:0003676);; Molecular Function: helicase activity (GO:0004386);; Molecular Function: ATP binding (GO:0005524);;	K13185|0.0e+00|biu:109576211|K13185 ATP-dependent RNA helicase DHX30 [EC:3.6.4.13] | (RefSeq) DHX30; putative ATP-dependent RNA helicase DHX30 isoform X1	--	[A]	RNA processing and modification	Helicase conserved C-terminal domain	ATP-dependent RNA helicase DHX30 OS=Bos taurus OX=9913 GN=DHX30 PE=2 SV=1	A	RNA processing and modification	putative ATP-dependent RNA helicase DHX30 isoform X2 [Bos taurus]	molecular function: binding (GO:0005488);; molecular function: catalytic activity (GO:0003824)
gene12395	NDRG2	NDRG2	155.876	12340	320.603	26756	191.56	14927	106.711	7720	242.342	13293	345.997	17648	408.437	25642	335.657	22560	0.415087	0.418624	normal	--	--	Biological Process: regulation of cytokine production (GO:0001817);; Biological Process: negative regulation of cytokine production (GO:0001818);; Biological Process: regulation of protein phosphorylation (GO:0001932);; Biological Process: negative regulation of protein phosphorylation (GO:0001933);; Cellular Component: cellular_component (GO:0005575);; Cellular Component: intracellular (GO:00056…	K18266|5.8e-77|cmk:103190398|K18266 protein NDRG1 | (RefSeq) protein NDRG1-like	--	[S]	Function unknown	Ndr family	Protein NDRG2 OS=Bos taurus OX=9913 GN=NDRG2 PE=2 SV=1	S	Function unknown	PREDICTED: protein NDRG2 [Bos indicus]	biological process: biological regulation (GO:0065007);; cellular component: intracellular (GO:0005622);; cellular component: cellular anatomical entity (GO:0110165);; biological process: cellular process (GO:0009987);; biological process: multicellular organismal process (GO:0032501);; biological process: developmental process (GO:0032502);; biological process: signaling (GO:0023052);; biologica…
gene7649	LOC781223	--	0.052745	1	0	0	0	0	0	0	0	0	0	0	0	0	0	0	--	--	--	--	--	Cellular Component: nucleosome (GO:0000786);; Molecular Function: DNA binding (GO:0003677);; Cellular Component: nucleus (GO:0005634);; Biological Process: DNA-templated transcription, initiation (GO:0006352);; Cellular Component: host cell nucleus (GO:0042025);; Molecular Function: protein heterodimerization activity (GO:0046982);;	K11253|1.3e-45|sfm:108926489|K11253 histone H3 | (RefSeq) uncharacterized protein LOC108926489	--	[B]	Chromatin structure and dynamics	Centromere kinetochore component CENP-T histone fold	Histone H4 OS=Bos taurus OX=9913 PE=1 SV=2	B	Chromatin structure and dynamics	TPA: histone cluster 1, H4j-like [Bos taurus]	cellular component: protein-containing complex (GO:0032991);; molecular function: binding (GO:0005488);; cellular component: intracellular (GO:0005622);; cellular component: cellular anatomical entity (GO:0110165);; biological process: metabolic process (GO:0008152);; biological process: cellular process (GO:0009987)
gene26375	LOC618034	OR12D20	0	0	0	0	0	0	0	0	0	0	0	0	0	0	0	0	--	--	--	--	--	Molecular Function: G protein-coupled receptor activity (GO:0004930);; Molecular Function: olfactory receptor activity (GO:0004984);; Cellular Component: plasma membrane (GO:0005886);; Cellular Component: integral component of membrane (GO:0016021);;	K04257|3.9e-166|bom:102274972|K04257 olfactory receptor | (RefSeq) olfactory receptor 12D3	Olfactory transduction (ko04740)	--	--	Olfactory receptor	Olfactory receptor 1E1 OS=Pan troglodytes OX=9598 GN=OR1E1 PE=3 SV=1	T	Signal transduction mechanisms	TPA: olfactory receptor, family 12, subfamily D, member 3-like, partial [Bos taurus]	molecular function: molecular transducer activity (GO:0060089);; cellular component: cellular anatomical entity (GO:0110165)
gene3235	REG4	REG4	0	0	0	0	0	0	0	0	0	0	0	0	0	0	0	0	--	--	--	--	--	Cellular Component: cytoplasm (GO:0005737);; Molecular Function: heparin binding (GO:0008201);; Biological Process: response to bacterium (GO:0009617);; Molecular Function: mannan binding (GO:2001065);;	K22244|1.1e-67|bta:767907|K22244 regenerating islet-derived protein 4 | (RefSeq) REG4; regenerating islet-derived protein 4 precursor	Gastric cancer (ko05226)	[TV]	Signal transduction mechanisms;; Defense mechanisms	Lectin C-type domain	--	--	--	regenerating islet-derived protein 4 [Bos indicus x Bos taurus]	cellular component: cellular anatomical entity (GO:0110165);; molecular function: binding (GO:0005488);; biological process: interspecies interaction between organisms (GO:0044419);; biological process: response to stimulus (GO:0050896)
NewGene_287	--	--	0.035936	2	0.611248	23	0	0	0.194765	7	0.342963	9	0.162901	4	0.615201	14	0.23616	5	--	--	--	--	--	--	--	--	--	--	--	--	--	--	--	--
gene5965	LRRC10	LRRC10	0.062496	9	0.147084	21	0	0	0	0	0.011014	1	0.196082	17	0.115281	12	0.196414	22	--	--	--	--	--	Molecular Function: actin binding (GO:0003779);; Cellular Component: nucleus (GO:0005634);; Cellular Component: mitochondrion (GO:0005739);; Cellular Component: cytoskeleton (GO:0005856);; Cellular Component: sarcomere (GO:0030017);; Molecular Function: alpha-actinin binding (GO:0051393);; Biological Process: cardiac muscle cell development (GO:0055013);;	--	--	[R]	General function prediction only	Leucine rich repeat	Leucine-rich repeat-containing protein 10 OS=Bos taurus OX=9913 GN=LRRC10 PE=2 SV=1	S	Function unknown	leucine-rich repeat-containing protein 10 [Bos taurus]	molecular function: binding (GO:0005488);; cellular component: intracellular (GO:0005622);; cellular component: cellular anatomical entity (GO:0110165);; biological process: cellular process (GO:0009987);; biological process: multicellular organismal process (GO:0032501);; biological process: developmental process (GO:0032502)
NewGene_1588	--	LOC102266217	0	0	0	0	0	0	0	0	3.16331	42	0.103089	2	0	0	0	0	--	--	--	--	--	Molecular Function: nucleic acid binding (GO:0003676);; Biological Process: regulation of transcription, DNA-templated (GO:0006355);; Molecular Function: metal ion binding (GO:0046872);;	--	--	--	--	--	--	--	--	Zinc finger protein 184, partial [Bos mutus]	molecular function: binding (GO:0005488);; biological process: biological regulation (GO:0065007)
gene18064	RNF169	RNF169	1.6749	382	2.75157	661	2.5655	576	2.204	459	2.24339	355	3.34809	492	2.87254	519	3.3286	644	0.997969	0.00172801	normal	--	--	Cellular Component: nucleolus (GO:0005730);; Cellular Component: cytosol (GO:0005829);; Biological Process: cellular response to DNA damage stimulus (GO:0006974);; Cellular Component: nuclear body (GO:0016604);; Molecular Function: nucleosome binding (GO:0031491);; Cellular Component: site of double-strand break (GO:0035861);; Molecular Function: K63-linked polyubiquitin modification-dependent pr…	K20805|0.0e+00|bta:525756|K20805 E3 ubiquitin-protein ligase RNF169 [EC:2.3.2.31] | (RefSeq) RNF169; E3 ubiquitin-protein ligase RNF169	--	--	--	Zinc finger, C3HC4 type (RING finger)	E3 ubiquitin-protein ligase RNF169 OS=Bos taurus OX=9913 GN=RNF169 PE=3 SV=3	B	Chromatin structure and dynamics	RecName: Full=E3 ubiquitin-protein ligase RNF169; AltName: Full=RING finger protein 169; AltName: Full=RING-type E3 ubiquitin transferase RNF169 [Bos taurus]	cellular component: intracellular (GO:0005622);; cellular component: cellular anatomical entity (GO:0110165);; biological process: cellular process (GO:0009987);; biological process: response to stimulus (GO:0050896);; molecular function: binding (GO:0005488);; biological process: biological regulation (GO:0065007)
gene17280	CWF19L2	CWF19L2	2.14256	361	2.43472	433	2.4085	400	3.40242	525	9.60586	1121	8.48879	922	4.52432	605	6.97748	998	0.000157969	1.12351	up	--	--	Biological Process: mRNA splicing, via spliceosome (GO:0000398);; Cellular Component: post-mRNA release spliceosomal complex (GO:0071014);;	K12318|4.3e-24|cge:100769238|K12318 guanylate cyclase soluble subunit alpha [EC:4.6.1.2] | (RefSeq) Gucy1a2; guanylate cyclase soluble subunit alpha-2 isoform X3	Purine metabolism (ko00230);; cGMP-PKG signaling pathway (ko04022);; Vascular smooth muscle contraction (ko04270);; Gap junction (ko04540);; Platelet activation (ko04611);; Circadian entrainment (ko04713);; Long-term depression (ko04730);; Oxytocin signaling pathway (ko04921);; Renin secretion (ko04924);; Salivary secretion (ko04970)	[S]	Function unknown	Protein similar to CwfJ C-terminus 1	--	S	Function unknown	CWF19-like protein 2 isoform X1 [Bos taurus]	biological process: metabolic process (GO:0008152);; biological process: cellular process (GO:0009987);; cellular component: intracellular (GO:0005622);; cellular component: protein-containing complex (GO:0032991);; cellular component: cellular anatomical entity (GO:0110165)
gene9072	FTMT	FTMT	0	0	0	0	0	0	0	0	0	0	0	0	0	0	0	0	--	--	--	[P]	Inorganic ion transport and metabolism	Biological Process: iron ion transport (GO:0006826);; Biological Process: cellular iron ion homeostasis (GO:0006879);; Molecular Function: ferric iron binding (GO:0008199);; Biological Process: positive regulation of cell population proliferation (GO:0008284);; Biological Process: positive regulation of succinate dehydrogenase activity (GO:1904231);; Biological Process: positive regulation of aco…	K18495|1.2e-133|bta:539838|K18495 ferritin, mitochondrial | (RefSeq) FTMT; ferritin, mitochondrial precursor	Ferroptosis (ko04216)	[P]	Inorganic ion transport and metabolism	Ferritin-like domain	Ferritin, mitochondrial OS=Bos taurus OX=9913 GN=FTMT PE=2 SV=1	P	Inorganic ion transport and metabolism	ferritin, mitochondrial [Bos indicus x Bos taurus]	biological process: localization (GO:0051179);; biological process: cellular process (GO:0009987);; biological process: biological regulation (GO:0065007);; molecular function: binding (GO:0005488)
gene1080	SH3BGR	SH3BGR	260.904	13464	274.841	14937	250.293	12720	261.059	12318	349.228	12508	325.914	10851	318.992	13080	266.98	11719	0.694749	-0.115098	normal	--	--	Molecular Function: molecular_function (GO:0003674);; Molecular Function: obsolete SH3/SH2 adaptor activity (GO:0005070);; Molecular Function: binding (GO:0005488);; Molecular Function: protein binding (GO:0005515);; Cellular Component: cellular_component (GO:0005575);; Cellular Component: intracellular (GO:0005622);; Cellular Component: obsolete cell (GO:0005623);; Cellular Component: cytoplasm …	--	--	[S]	Function unknown	SH3-binding, glutamic acid-rich protein	SH3 domain-binding glutamic acid-rich-like protein OS=Bos taurus OX=9913 GN=SH3BGRL PE=3 SV=1	S	Function unknown	SH3 domain-binding glutamic acid-rich protein, partial [Bos mutus]	molecular function: binding (GO:0005488);; cellular component: intracellular (GO:0005622);; cellular component: cellular anatomical entity (GO:0110165);; biological process: biological regulation (GO:0065007);; biological process: cellular process (GO:0009987)
gene15267	PROZ	PROZ	0.016354	2	0	0	0	0	0.042381	5	0.379867	33	0.237285	19	0.358306	35	0.368508	39	--	--	--	--	--	Molecular Function: serine-type endopeptidase activity (GO:0004252);; Molecular Function: calcium ion binding (GO:0005509);; Cellular Component: extracellular space (GO:0005615);; Biological Process: blood coagulation (GO:0007596);;	K01314|2.9e-53|pki:111855790|K01314 coagulation factor X [EC:3.4.21.6] | (RefSeq) uncharacterized protein LOC111855790	--	[E]	Amino acid transport and metabolism	Trypsin	Vitamin K-dependent protein Z OS=Bos taurus OX=9913 GN=PROZ PE=1 SV=1	T	Signal transduction mechanisms	vitamin K-dependent protein Z [Bos taurus]	molecular function: catalytic activity (GO:0003824);; biological process: metabolic process (GO:0008152);; molecular function: binding (GO:0005488);; cellular component: cellular anatomical entity (GO:0110165);; biological process: multicellular organismal process (GO:0032501);; biological process: biological regulation (GO:0065007)
gene23851	RGS7BP	RGS7BP	0.104666	11	0.258189	25	0.043951	4	0.146828	14	0.308302	20	2.16041	128	0.697464	51	0.045082	4	--	--	--	--	--	Cellular Component: nucleus (GO:0005634);; Cellular Component: cytoplasm (GO:0005737);; Biological Process: G protein-coupled receptor signaling pathway (GO:0007186);; Biological Process: regulation of postsynaptic membrane potential (GO:0060078);; Cellular Component: glutamatergic synapse (GO:0098978);; Cellular Component: anchored component of presynaptic membrane (GO:0099026);; Cellular Compon…	--	--	--	--	--	Regulator of G-protein signaling 7-binding protein OS=Bos taurus OX=9913 GN=RGS7BP PE=2 SV=1	T	Signal transduction mechanisms	regulator of G-protein signaling 7-binding protein isoform X1 [Bos taurus]	cellular component: intracellular (GO:0005622);; cellular component: cellular anatomical entity (GO:0110165);; biological process: cellular process (GO:0009987);; biological process: signaling (GO:0023052);; biological process: response to stimulus (GO:0050896);; biological process: biological regulation (GO:0065007)
gene28103	VPS37D	VPS37D	0.533784	20	1.57871	61	0.916053	33	0.911972	31	0.334411	9	0.49404	12	0.192408	6	0.526717	17	--	--	--	--	--	Cellular Component: ESCRT I complex (GO:0000813);; Biological Process: protein targeting to membrane (GO:0006612);; Biological Process: protein targeting to vacuole (GO:0006623);; Biological Process: endosome transport via multivesicular body sorting pathway (GO:0032509);; Biological Process: ubiquitin-dependent protein catabolic process via the multivesicular body sorting pathway (GO:0043162);; …	K12185|4.9e-119|bta:539811|K12185 ESCRT-I complex subunit VPS37 | (RefSeq) VPS37D; vacuolar protein sorting-associated protein 37D	Endocytosis (ko04144)	[S]	Function unknown	Modifier of rudimentary (Mod(r)) protein	Vacuolar protein sorting-associated protein 37C OS=Pongo abelii OX=9601 GN=VPS37C PE=2 SV=1	U	Intracellular trafficking, secretion, and vesicular transport	TPA: VPS37D protein-like [Bos taurus]	cellular component: intracellular (GO:0005622);; cellular component: protein-containing complex (GO:0032991);; cellular component: cellular anatomical entity (GO:0110165);; biological process: cellular process (GO:0009987);; biological process: localization (GO:0051179);; biological process: metabolic process (GO:0008152)
gene28290	CYTH3	CYTH3	16.4225	3698	13.697	3251	18.2903	4054	17.7057	3643	7.80942	1219	10.9255	1585	5.90126	1054	10.5564	2018	6.61818e-06	-1.29761	down	[R]	General function prediction only	Cellular Component: Golgi membrane (GO:0000139);; Cellular Component: ruffle (GO:0001726);; Molecular Function: molecular_function (GO:0003674);; Molecular Function: guanyl-nucleotide exchange factor activity (GO:0005085);; Molecular Function: ARF guanyl-nucleotide exchange factor activity (GO:0005086);; Molecular Function: binding (GO:0005488);; Molecular Function: protein binding (GO:0005515);;…	K18441|0.0e+00|biu:109578191|K18441 cytohesin | (RefSeq) CYTH3; cytohesin-3	Phospholipase D signaling pathway (ko04072);; Endocytosis (ko04144);; Salmonella infection (ko05132)	[U]	Intracellular trafficking, secretion, and vesicular transport	Sec7 domain	Cytohesin-1 OS=Chlorocebus aethiops OX=9534 GN=CYTH1 PE=2 SV=1	L	Replication, recombination and repair	PREDICTED: cytohesin-3 [Bos indicus]	cellular component: cellular anatomical entity (GO:0110165);; molecular function: binding (GO:0005488);; molecular function: molecular function regulator (GO:0098772);; biological process: biological regulation (GO:0065007);; cellular component: intracellular (GO:0005622);; biological process: localization (GO:0051179);; biological process: cellular process (GO:0009987)
gene26304	ATAT1	ATAT1	1.21476	123	0.978128	96	1.22992	108	2.56997	201	1.57368	102	3.32992	208	1.55314	99	2.61393	218	0.68103	0.273318	normal	--	--	Cellular Component: cytoplasm (GO:0005737);; Cellular Component: spindle (GO:0005819);; Cellular Component: microtubule (GO:0005874);; Cellular Component: clathrin-coated pit (GO:0005905);; Cellular Component: focal adhesion (GO:0005925);; Molecular Function: tubulin N-acetyltransferase activity (GO:0019799);; Cellular Component: axon (GO:0030424);; Biological Process: neuron development (GO:0048…	K19573|1.9e-170|ssc:100144480|K19573 alpha-tubulin N-acetyltransferase 1 [EC:2.3.1.108] | (RefSeq) ATAT1; alpha-tubulin N-acetyltransferase 1	--	[S]	Function unknown	GNAT acetyltransferase, Mec-17	Alpha-tubulin N-acetyltransferase 1 OS=Sus scrofa OX=9823 GN=ATAT1 PE=3 SV=1	I	Lipid transport and metabolism	alpha-tubulin N-acetyltransferase 1 isoform X3 [Bos taurus]	cellular component: cellular anatomical entity (GO:0110165);; cellular component: intracellular (GO:0005622);; molecular function: catalytic activity (GO:0003824);; biological process: cellular process (GO:0009987);; biological process: developmental process (GO:0032502);; biological process: biological regulation (GO:0065007);; biological process: metabolic process (GO:0008152)
gene24525	CRABP1	--	0	0	0	0	0	0	0.104849	4	0	0	0.982817	25	0	0	0	0	--	--	--	--	--	Molecular Function: retinoic acid binding (GO:0001972);; Cellular Component: cytoplasm (GO:0005737);; Biological Process: retinoic acid catabolic process (GO:0034653);;	K17337|3.1e-75|bbub:102392457|K17337 cellular retinoic acid-binding protein 1 | (RefSeq) CRABP1; cellular retinoic acid-binding protein 1	--	[I]	Lipid transport and metabolism	Lipocalin / cytosolic fatty-acid binding protein family	Cellular retinoic acid-binding protein 1 OS=Bos taurus OX=9913 GN=CRABP1 PE=1 SV=2	I	Lipid transport and metabolism	hypothetical protein Celaphus_00015315 [Cervus elaphus hippelaphus]	molecular function: binding (GO:0005488);; cellular component: cellular anatomical entity (GO:0110165);; biological process: metabolic process (GO:0008152);; biological process: cellular process (GO:0009987);; biological process: biological regulation (GO:0065007)
gene1326	HIBCH	HIBCH	8.64773	474	17.4989	1011	12.4018	669	12.6097	632	24.9054	946	16.2687	575	16.3328	710	19.7436	919	0.564022	0.230398	normal	[I]	Lipid transport and metabolism	Molecular Function: 3-hydroxyisobutyryl-CoA hydrolase activity (GO:0003860);; Cellular Component: mitochondrion (GO:0005739);; Biological Process: valine catabolic process (GO:0006574);;	K05605|1.3e-205|bta:535883|K05605 3-hydroxyisobutyryl-CoA hydrolase [EC:3.1.2.4] | (RefSeq) HIBCH; 3-hydroxyisobutyryl-CoA hydrolase, mitochondrial isoform X1	Valine, leucine and isoleucine degradation (ko00280);; beta-Alanine metabolism (ko00410);; Propanoate metabolism (ko00640);; Carbon metabolism (ko01200)	[I]	Lipid transport and metabolism	Enoyl-CoA hydratase/isomerase	3-hydroxyisobutyryl-CoA hydrolase, mitochondrial OS=Bos taurus OX=9913 GN=HIBCH PE=2 SV=1	I	Lipid transport and metabolism	RecName: Full=3-hydroxyisobutyryl-CoA hydrolase, mitochondrial; AltName: Full=3-hydroxyisobutyryl-coenzyme A hydrolase; Short=HIB-CoA hydrolase; Short=HIBYL-CoA-H; Flags: Precursor [Bos taurus]	molecular function: catalytic activity (GO:0003824);; cellular component: intracellular (GO:0005622);; cellular component: cellular anatomical entity (GO:0110165);; biological process: metabolic process (GO:0008152);; biological process: cellular process (GO:0009987)
gene1316	CYP27C1	CYP27C1	0	0	0.03483	4	0.028355	3	0.057423	6	0	0	0	0	0	0	0	0	--	--	--	[QV]	Secondary metabolites biosynthesis, transport and catabolism;; Defense mechanisms	Molecular Function: retinoic acid binding (GO:0001972);; Molecular Function: monooxygenase activity (GO:0004497);; Molecular Function: 11-cis retinal binding (GO:0005502);; Molecular Function: all-trans retinal binding (GO:0005503);; Molecular Function: iron ion binding (GO:0005506);; Cellular Component: mitochondrion (GO:0005739);; Molecular Function: heme binding (GO:0020037);; Biological Proce…	K17951|0.0e+00|bta:617338|K17951 all-trans-retinol 3,4-desaturase [EC:1.14.19.53] | (RefSeq) CYP27C1; cytochrome P450 27C1	Retinol metabolism (ko00830)	[Q]	Secondary metabolites biosynthesis, transport and catabolism	Cytochrome P450	Sterol 26-hydroxylase, mitochondrial OS=Oryctolagus cuniculus OX=9986 GN=CYP27A1 PE=1 SV=1	Q	Secondary metabolites biosynthesis, transport and catabolism	cytochrome P450 27C1 [Bos taurus]	molecular function: binding (GO:0005488);; molecular function: catalytic activity (GO:0003824);; biological process: metabolic process (GO:0008152);; cellular component: intracellular (GO:0005622);; cellular component: cellular anatomical entity (GO:0110165);; biological process: cellular process (GO:0009987);; biological process: biological regulation (GO:0065007)
gene13502	CCT7	CCT7	71.2654	5299	56.2976	4413	81.0262	5930	81.1415	5513	98.9739	5099	65.2671	3127	66.646	3930	69.3214	4376	0.297826	-0.333208	normal	[O]	Posttranslational modification, protein turnover, chaperones	Molecular Function: ATP binding (GO:0005524);; Cellular Component: chaperonin-containing T-complex (GO:0005832);; Cellular Component: microtubule (GO:0005874);; Biological Process: protein folding (GO:0006457);; Biological Process: binding of sperm to zona pellucida (GO:0007339);; Biological Process: positive regulation of telomere maintenance via telomerase (GO:0032212);; Molecular Function: ide…	K09499|4.9e-305|bta:514355|K09499 T-complex protein 1 subunit eta | (RefSeq) CCT7; T-complex protein 1 subunit eta	--	[O]	Posttranslational modification, protein turnover, chaperones	TCP-1/cpn60 chaperonin family	T-complex protein 1 subunit eta OS=Bos taurus OX=9913 GN=CCT7 PE=1 SV=1	O	Posttranslational modification, protein turnover, chaperones	T-complex protein 1 subunit eta [Bos taurus]	molecular function: binding (GO:0005488);; cellular component: protein-containing complex (GO:0032991);; cellular component: intracellular (GO:0005622);; cellular component: cellular anatomical entity (GO:0110165);; biological process: cellular process (GO:0009987);; biological process: reproduction (GO:0000003);; biological process: reproductive process (GO:0022414);; biological process: multi-o…
gene15372	CAMK1D	CAMK1D	0.383695	109	0.261069	78	0.471761	131	0.347322	90	0.240264	47	1.12978	206	0.484929	109	0.388817	94	0.800668	0.2079	normal	[T]	Signal transduction mechanisms	Molecular Function: calmodulin-dependent protein kinase activity (GO:0004683);; Molecular Function: ATP binding (GO:0005524);; Cellular Component: nucleus (GO:0005634);; Cellular Component: cytoplasm (GO:0005737);; Biological Process: positive regulation of neuron projection development (GO:0010976);; Biological Process: positive regulation of CREB transcription factor activity (GO:0032793);; Bio…	K08794|7.9e-201|bom:102283599|K08794 calcium/calmodulin-dependent protein kinase I [EC:2.7.11.17] | (RefSeq) CAMK1D; calcium/calmodulin dependent protein kinase ID	Calcium signaling pathway (ko04020);; Oxytocin signaling pathway (ko04921);; Aldosterone synthesis and secretion (ko04925);; Glioma (ko05214)	[T]	Signal transduction mechanisms	Protein kinase domain	Serine/threonine-protein kinase H1 OS=Bos taurus OX=9913 GN=PSKH1 PE=2 SV=1	T	Signal transduction mechanisms	Calcium/calmodulin-dependent protein kinase type 1D, partial [Bos mutus]	molecular function: catalytic activity (GO:0003824);; biological process: metabolic process (GO:0008152);; biological process: cellular process (GO:0009987);; molecular function: binding (GO:0005488);; cellular component: intracellular (GO:0005622);; cellular component: cellular anatomical entity (GO:0110165);; biological process: multicellular organismal process (GO:0032501);; biological process…
gene23095	LOC100295015	LOC618938	0	0	0	0	0	0	0	0	0	0	0	0	0	0	0	0	--	--	--	--	--	Cellular Component: keratin filament (GO:0045095);;	--	--	[W]	Extracellular structures	Keratin, high sulfur B2 protein	Keratin, high-sulfur matrix protein, IIIA3A OS=Ovis aries OX=9940 PE=1 SV=1	W	Extracellular structures	keratin associated protein-like [Bos taurus]	cellular component: intracellular (GO:0005622);; cellular component: cellular anatomical entity (GO:0110165)
gene3267	CD58	CD58	8.7991	1358	15.3087	2569	26.5569	4080	12.7919	1823	33.1272	3455	20.3868	1947	14.8954	1752	18.7097	2474	0.963873	0.0288966	normal	--	--	Cellular Component: integral component of membrane (GO:0016021);;	K06492|2.0e-124|bom:102266299|K06492 CD58 antigen | (RefSeq) CD58; CD58 molecule	Cell adhesion molecules (ko04514);; Epstein-Barr virus infection (ko05169)	--	--	--	--	T	Signal transduction mechanisms	lymphocyte function-associated antigen 3 isoform X3 [Bos indicus x Bos taurus]	cellular component: cellular anatomical entity (GO:0110165)
gene7146	TUBGCP6	TUBGCP6	2.81083	610	4.61629	1056	2.66011	568	2.98878	593	7.44318	1119	6.4846	907	6.1822	1064	7.57675	1396	0.0254259	0.708106	normal	--	--	Biological Process: mitotic cell cycle (GO:0000278);; Cellular Component: spindle pole (GO:0000922);; Cellular Component: equatorial microtubule organizing center (GO:0000923);; Cellular Component: gamma-tubulin complex (GO:0000930);; Cellular Component: centrosome (GO:0005813);; Molecular Function: microtubule binding (GO:0008017);; Cellular Component: gamma-tubulin ring complex (GO:0008274);; B…	K16573|0.0e+00|bta:618908|K16573 gamma-tubulin complex component 6 | (RefSeq) TUBGCP6; gamma-tubulin complex component 6	--	[Z]	Cytoskeleton	Gamma tubulin complex component C-terminal	--	Z	Cytoskeleton	gamma-tubulin complex component 6 [Bos taurus]	biological process: cellular process (GO:0009987);; cellular component: cellular anatomical entity (GO:0110165);; cellular component: intracellular (GO:0005622);; cellular component: protein-containing complex (GO:0032991);; molecular function: binding (GO:0005488);; biological process: reproduction (GO:0000003);; biological process: reproductive process (GO:0022414)
NewGene_8676	--	--	0	0	0	0	0	0	0	0	0.590354	7	0.263931	3	0	0	0.364554	6	--	--	--	--	--	--	K09228|7.18e-47|bta:100138479|K09228 KRAB domain-containing zinc finger protein | (RefSeq) LOW QUALITY PROTEIN: zinc finger protein 510	Herpes simplex virus 1 infection (ko05168)	--	--	--	--	--	--	hypothetical protein FD754_017627 [Muntiacus muntjak]	--
gene14691	TSC22D1	TSC22D1	36.7908	6415	61.0162	10701	69.2436	11777	41.3972	5069	135.248	13610	106.859	9598	150.919	16440	192.474	19331	0.0297117	0.837962	normal	--	--	Molecular Function: DNA-binding transcription factor activity (GO:0003700);;	--	--	[K]	Transcription	--	TSC22 domain family protein 1 OS=Pongo abelii OX=9601 GN=TSC22D1 PE=2 SV=2	K	Transcription	TSC22 domain family protein 1 isoform X4 [Bubalus bubalis]	molecular function: transcription regulator activity (GO:0140110)
gene20871	E2F4	E2F4	21.0578	1823	15.8691	1446	29.8845	2553	25.0042	1976	38.0716	2260	27.013	1488	24.4245	1656	27.0421	1962	0.89973	-0.0562559	normal	--	--	Biological Process: regulation of transcription involved in G1/S transition of mitotic cell cycle (GO:0000083);; Cellular Component: nuclear chromatin (GO:0000790);; Molecular Function: RNA polymerase II cis-regulatory region sequence-specific DNA binding (GO:0000978);; Molecular Function: DNA-binding transcription activator activity, RNA polymerase II-specific (GO:0001228);; Biological Process: …	K04682|3.9e-222|biu:109572683|K04682 transcription factor E2F4/5 | (RefSeq) E2F4; transcription factor E2F4 isoform X1	Cell cycle (ko04110);; Cellular senescence (ko04218);; TGF-beta signaling pathway (ko04350)	[K]	Transcription	E2F transcription factor CC-MB domain	Transcription factor E2F6 OS=Bos taurus OX=9913 GN=E2F6 PE=2 SV=1	K	Transcription	transcription factor E2F4 isoform X1 [Bos taurus]	biological process: cellular process (GO:0009987);; biological process: biological regulation (GO:0065007);; cellular component: intracellular (GO:0005622);; cellular component: cellular anatomical entity (GO:0110165);; molecular function: binding (GO:0005488);; molecular function: transcription regulator activity (GO:0140110);; biological process: developmental process (GO:0032502);; cellular co…
gene12612	RPUSD2	RPUSD2	0.672798	78	1.97712	241	1.81923	208	0.930494	99	3.02415	243	1.65907	124	2.30698	212	1.16792	115	0.743104	0.23266	normal	[J]	Translation, ribosomal structure and biogenesis	Biological Process: enzyme-directed rRNA pseudouridine synthesis (GO:0000455);; Molecular Function: RNA binding (GO:0003723);; Molecular Function: pseudouridine synthase activity (GO:0009982);;	K20456|2.8e-106|nvi:100121358|K20456 oxysterol-binding protein 1 | (RefSeq) oxysterol-binding protein 1 isoform X3	--	[A]	RNA processing and modification	RNA pseudouridylate synthase	RNA pseudouridylate synthase domain-containing protein 1 OS=Bos taurus OX=9913 GN=RPUSD1 PE=2 SV=1	A	RNA processing and modification	RNA pseudouridylate synthase domain-containing protein 2 [Bos taurus]	biological process: metabolic process (GO:0008152);; biological process: cellular process (GO:0009987);; molecular function: binding (GO:0005488);; molecular function: catalytic activity (GO:0003824)
NewGene_10963	--	--	66.0869	2506	41.4776	1658	14.4858	541	35.938	1245	72.8629	1914	68.1088	1664	101.071	3039	58.8303	1894	0.424838	0.508642	normal	--	--	--	--	--	--	--	--	--	--	--	--	--
gene6859	RAD51AP1	RAD51AP1	0	0	0.132912	15	0	0	0.165488	16	0	0	0	0	0.07049	6	0.039222	4	--	--	--	--	--	Biological Process: double-strand break repair via homologous recombination (GO:0000724);; Cellular Component: nuclear chromatin (GO:0000790);; Molecular Function: double-stranded DNA binding (GO:0003690);; Molecular Function: single-stranded DNA binding (GO:0003697);; Molecular Function: RNA binding (GO:0003723);; Biological Process: regulation of double-strand break repair via homologous recomb…	K20778|1.3e-146|bta:615937|K20778 RAD51-associated protein 1 | (RefSeq) RAD51AP1; RAD51-associated protein 1	--	--	--	--	--	S	Function unknown	RAD51-associated protein 1 isoform X3 [Bos taurus]	biological process: metabolic process (GO:0008152);; biological process: cellular process (GO:0009987);; biological process: response to stimulus (GO:0050896);; cellular component: intracellular (GO:0005622);; cellular component: cellular anatomical entity (GO:0110165);; molecular function: binding (GO:0005488);; biological process: biological regulation (GO:0065007);; cellular component: protein…
gene6301	HAL	HAL	0	0	0.015209	3	0	0	0	0	0	0	0	0	0	0	0	0	--	--	--	[E]	Amino acid transport and metabolism	Molecular Function: ammonia-lyase activity (GO:0016841);;	K01745|4.8e-308|bta:615205|K01745 histidine ammonia-lyase [EC:4.3.1.3] | (RefSeq) HAL; histidine ammonia-lyase	Histidine metabolism (ko00340)	[Q]	Secondary metabolites biosynthesis, transport and catabolism	Aromatic amino acid lyase	Histidine ammonia-lyase OS=Bos taurus OX=9913 GN=HAL PE=2 SV=1	Q	Secondary metabolites biosynthesis, transport and catabolism	histidine ammonia-lyase [Bos taurus]	molecular function: catalytic activity (GO:0003824)
gene20795	DOK4	DOK4	1.12806	121	3.03259	342	2.26864	239	1.65184	162	11.1015	805	23.987	1652	6.28106	533	16.3063	1480	7.25564e-08	2.44461	up	--	--	Biological Process: transmembrane receptor protein tyrosine kinase signaling pathway (GO:0007169);; Biological Process: nervous system development (GO:0007399);; Biological Process: positive regulation of MAPK cascade (GO:0043410);;	K24015|1.8e-65|dpte:113795017|K24015 protein unc-80 | (RefSeq) LOW QUALITY PROTEIN: protein unc-80 homolog	--	[T]	Signal transduction mechanisms	PTB domain (IRS-1 type)	Docking protein 4 OS=Pongo abelii OX=9601 GN=DOK4 PE=2 SV=1	T	Signal transduction mechanisms	docking protein 4 [Bos taurus]	biological process: cellular process (GO:0009987);; biological process: signaling (GO:0023052);; biological process: response to stimulus (GO:0050896);; biological process: biological regulation (GO:0065007);; biological process: multicellular organismal process (GO:0032501);; biological process: developmental process (GO:0032502)
NewGene_4764	--	--	0	0	0	0	0.211798	3	0	0	0	0	0	0	0	0	0	0	--	--	--	--	--	Cellular Component: integral component of membrane (GO:0016021);;	--	--	--	--	--	--	--	--	hypothetical protein FD755_022325 [Muntiacus reevesi]	cellular component: cellular anatomical entity (GO:0110165)
gene2405	LOC515042	LOC515042	33.7783	1490	59.5873	2771	61.5973	2674	49.0367	1977	145.931	4460	57.1257	1624	59.7121	2089	66.529	2491	0.526605	0.311576	normal	--	--	Molecular Function: DNA-binding transcription factor activity (GO:0003700);; Cellular Component: nucleus (GO:0005634);;	K09221|1.1e-19|oaa:100091022|K09221 myeloid zinc finger protein 1 | (RefSeq) zinc finger protein 263-like	--	[R]	General function prediction only	SCAN domain	SCAN domain-containing protein 1 OS=Pongo pygmaeus OX=9600 GN=SCAND1 PE=3 SV=1	S	Function unknown	SCAN domain-containing protein 1-like [Bos taurus]	molecular function: transcription regulator activity (GO:0140110);; cellular component: intracellular (GO:0005622);; cellular component: cellular anatomical entity (GO:0110165)
gene31850	LOC100296832	LOC100296832	0	0	0.484688	17	0.357861	12	0.516043	16	0.179692	4	1.19605	25	0.515169	14	0.35937	10	--	--	--	--	--	Cellular Component: cellular_component (GO:0005575);; Cellular Component: intracellular (GO:0005622);; Cellular Component: obsolete cell (GO:0005623);; Cellular Component: nucleus (GO:0005634);; Cellular Component: nucleoplasm (GO:0005654);; Cellular Component: cytoplasm (GO:0005737);; Cellular Component: Golgi apparatus (GO:0005794);; Biological Process: biological_process (GO:0008150);; Biologi…	K20316|3.9e-129|biu:109554901|K20316 short coiled-coil protein | (RefSeq) short coiled-coil protein-like	--	[R]	General function prediction only	Short coiled-coil protein	--	S	Function unknown	TPA: short coiled-coil protein-like [Bos taurus]	cellular component: intracellular (GO:0005622);; cellular component: cellular anatomical entity (GO:0110165);; biological process: biological regulation (GO:0065007)
gene25662	CCR3	CCR3	0.028161	3	0	0	0	0	0	0	0.042917	2	0.368846	17	0.156782	9	0	0	--	--	--	--	--	Biological Process: positive regulation of endothelial cell proliferation (GO:0001938);; Biological Process: chemotaxis (GO:0006935);; Biological Process: inflammatory response (GO:0006954);; Cellular Component: integral component of membrane (GO:0016021);; Molecular Function: C-C chemokine receptor activity (GO:0016493);; Molecular Function: C-C chemokine binding (GO:0019957);; Biological Proces…	K04178|1.3e-200|biu:109575798|K04178 C-C chemokine receptor type 3 | (RefSeq) CCR3; C-C chemokine receptor type 3	Cytokine-cytokine receptor interaction (ko04060);; Viral protein interaction with cytokine and cytokine receptor (ko04061);; Chemokine signaling pathway (ko04062);; Human cytomegalovirus infection (ko05163);; Kaposi sarcoma-associated herpesvirus infection (ko05167);; Viral carcinogenesis (ko05203)	--	--	7 transmembrane receptor (rhodopsin family)	C-C chemokine receptor type 3 OS=Canis lupus familiaris OX=9615 GN=CCR3 PE=2 SV=1	T	Signal transduction mechanisms	C-C chemokine receptor type 3 isoform X1 [Bos taurus]	biological process: biological regulation (GO:0065007);; biological process: locomotion (GO:0040011);; biological process: response to stimulus (GO:0050896);; cellular component: cellular anatomical entity (GO:0110165);; molecular function: molecular transducer activity (GO:0060089);; biological process: cellular process (GO:0009987);; biological process: signaling (GO:0023052);; molecular functi…
gene5710	KRT3	KRT3	0	0	0	0	0	0	0	0	0	0	0	0	0	0	0	0	--	--	--	--	--	Cellular Component: keratin filament (GO:0045095);; Biological Process: intermediate filament cytoskeleton organization (GO:0045104);;	K07605|5.1e-237|bta:407188|K07605 type II keratin, basic | (RefSeq) KRT3; keratin, type II cytoskeletal 68 kDa, component IB	--	--	--	Intermediate filament protein	Keratin, type II cytoskeletal 3 OS=Oryctolagus cuniculus OX=9986 GN=KRT3 PE=2 SV=1	Z	Cytoskeleton	keratin, type II cytoskeletal 68 kDa, component IB [Bos taurus]	cellular component: intracellular (GO:0005622);; cellular component: cellular anatomical entity (GO:0110165);; biological process: cellular process (GO:0009987)
gene15873	LIME1	LIME1	0.195409	12	0.02424	2	0.161522	10	0.175891	10	0.446564	18	0.312449	12	0.111975	6	0.078581	4	--	--	--	--	--	Biological Process: regulation of transcription by RNA polymerase II (GO:0006357);; Biological Process: regulation of phosphatidylinositol 3-kinase signaling (GO:0014066);; Cellular Component: integral component of membrane (GO:0016021);; Cellular Component: B cell receptor complex (GO:0019815);; Molecular Function: protein kinase binding (GO:0019901);; Biological Process: regulation of I-kappaB …	--	--	--	--	Lck-interacting transmembrane adapter 1	--	S	Function unknown	lck-interacting transmembrane adapter 1 [Bos taurus]	biological process: biological regulation (GO:0065007);; cellular component: cellular anatomical entity (GO:0110165);; cellular component: protein-containing complex (GO:0032991);; molecular function: binding (GO:0005488);; biological process: immune system process (GO:0002376);; biological process: cellular process (GO:0009987);; biological process: signaling (GO:0023052);; biological process: r…
gene26707	SLC17A4	SLC17A4	0	0	0	0	0	0	0	0	0	0	0	0	0	0	0	0	--	--	--	[G]	Carbohydrate transport and metabolism	Molecular Function: molecular_function (GO:0003674);; Molecular Function: transporter activity (GO:0005215);; Molecular Function: sodium:phosphate symporter activity (GO:0005436);; Cellular Component: cellular_component (GO:0005575);; Cellular Component: obsolete cell (GO:0005623);; Cellular Component: plasma membrane (GO:0005886);; Cellular Component: integral component of plasma membrane (GO:00…	K12300|5.7e-284|biu:109577129|K12300 MFS transporter, ACS family, solute carrier family 17 (sodium-dependent inorganic phosphate cotransporter), member 1/2/3/4 | (RefSeq) SLC17A4; probable small intestine urate exporter isoform X1	--	[G]	Carbohydrate transport and metabolism	Major Facilitator Superfamily	Sodium-dependent phosphate transport protein 3 OS=Bos taurus OX=9913 GN=SLC17A2 PE=2 SV=1	G	Carbohydrate transport and metabolism	probable small intestine urate exporter isoform X1 [Bos taurus]	molecular function: transporter activity (GO:0005215);; biological process: cellular process (GO:0009987);; biological process: localization (GO:0051179);; cellular component: cellular anatomical entity (GO:0110165);; biological process: metabolic process (GO:0008152)
NewGene_1935	--	--	0	0	0	0	0.658634	12	0	0	0	0	0	0	0.134271	2	0	0	--	--	--	--	--	--	--	--	--	--	--	--	--	--	--	--
gene21892	UBE2S	UBE2S	19.723	865	18.3521	847	22.8281	986	28.2609	1131	56.1304	1703	26.2825	742	33.4786	1162	34.7242	1291	0.328562	0.381751	normal	--	--	Cellular Component: ubiquitin ligase complex (GO:0000151);; Cellular Component: nuclear ubiquitin ligase complex (GO:0000152);; Biological Process: protein polyubiquitination (GO:0000209);; Biological Process: mitotic cell cycle (GO:0000278);; Biological Process: nuclear division (GO:0000280);; Molecular Function: molecular_function (GO:0003674);; Molecular Function: catalytic activity (GO:000382…	K10583|6.4e-121|bbub:102393520|K10583 ubiquitin-conjugating enzyme E2 S [EC:2.3.2.23] | (RefSeq) UBE2S; ubiquitin-conjugating enzyme E2 S	Ubiquitin mediated proteolysis (ko04120)	[O]	Posttranslational modification, protein turnover, chaperones	Ubiquitin-conjugating enzyme	Ubiquitin-conjugating enzyme E2 S OS=Bos taurus OX=9913 GN=UBE2S PE=2 SV=2	O	Posttranslational modification, protein turnover, chaperones	ubiquitin-conjugating enzyme E2 S isoform X1 [Bos taurus]	cellular component: protein-containing complex (GO:0032991);; cellular component: intracellular (GO:0005622);; biological process: metabolic process (GO:0008152);; biological process: cellular process (GO:0009987);; molecular function: catalytic activity (GO:0003824);; molecular function: binding (GO:0005488);; cellular component: cellular anatomical entity (GO:0110165);; biological process: biol…
gene32230	ZBED1	ZBED1	5.19821	932	5.73548	1084	5.56027	981	5.70118	934	3.85188	479	5.37814	621	2.12359	302	4.08892	623	0.00529265	-0.922137	normal	--	--	Molecular Function: RNA polymerase II cis-regulatory region sequence-specific DNA binding (GO:0000978);; Molecular Function: DNA-binding transcription activator activity, RNA polymerase II-specific (GO:0001228);; Cellular Component: nucleoplasm (GO:0005654);; Cellular Component: centrosome (GO:0005813);; Cellular Component: nuclear membrane (GO:0031965);; Molecular Function: identical protein bin…	--	--	[L]	Replication, recombination and repair	BED zinc finger	--	L	Replication, recombination and repair	zinc finger BED domain-containing protein 1 [Bos taurus]	molecular function: binding (GO:0005488);; molecular function: transcription regulator activity (GO:0140110);; biological process: biological regulation (GO:0065007);; cellular component: cellular anatomical entity (GO:0110165);; cellular component: intracellular (GO:0005622)
gene23564	SAP30BP	SAP30BP	9.263	928	12.4158	1312	13.5783	1338	11.6947	1071	13.5014	938	11.9447	782	8.83775	702	13.109	1115	0.210139	-0.355532	normal	--	--	Biological Process: regulation of transcription, DNA-templated (GO:0006355);;	K12878|6.6e-18|dpte:113795573|K12878 THO complex subunit 1 | (RefSeq) THO complex subunit 1-like isoform X1	RNA transport (ko03013);; Spliceosome (ko03040)	[K]	Transcription	HCNGP-like protein	--	K	Transcription	SAP30-binding protein isoform X1 [Bubalus bubalis]	biological process: biological regulation (GO:0065007)
gene6181	LOC100847112	OR6C267	0	0	0	0	0	0	0	0	0	0	0	0	0.056024	2	0	0	--	--	--	--	--	Molecular Function: G protein-coupled receptor activity (GO:0004930);; Molecular Function: olfactory receptor activity (GO:0004984);; Cellular Component: plasma membrane (GO:0005886);; Cellular Component: integral component of membrane (GO:0016021);;	K04257|6.5e-169|bta:100847112|K04257 olfactory receptor | (RefSeq) olfactory receptor 6C2-like	Olfactory transduction (ko04740)	--	--	Olfactory receptor	Olfactory receptor-like protein OLF3 OS=Canis lupus familiaris OX=9615 PE=3 SV=1	T	Signal transduction mechanisms	olfactory receptor 6C2-like [Bos taurus]	molecular function: molecular transducer activity (GO:0060089);; cellular component: cellular anatomical entity (GO:0110165)
gene18160	DEPDC7	DEPDC7	1.25889	102	0.184522	16	0.262322	21	0.826396	61	0.81397	46	0.883958	46	1.03258	67	0.215006	15	0.859016	-0.224123	normal	--	--	Biological Process: intracellular signal transduction (GO:0035556);;	--	--	--	--	--	DEP domain-containing protein 7 OS=Macaca fascicularis OX=9541 GN=DEPDC7 PE=2 SV=1	S	Function unknown	DEP domain-containing protein 7 isoform X1 [Bos taurus]	biological process: cellular process (GO:0009987);; biological process: signaling (GO:0023052);; biological process: response to stimulus (GO:0050896);; biological process: biological regulation (GO:0065007)
gene14605	LCN6	LCN6	0	0	0	0	0	0	0	0	0	0	0.17365	7	0.06429	3	0.143789	7	--	--	--	--	--	--	--	--	--	--	Lipocalin / cytosolic fatty-acid binding protein family	Epididymal-specific lipocalin-6 OS=Macaca mulatta OX=9544 GN=LCN6 PE=2 SV=1	S	Function unknown	epididymal-specific lipocalin-6 isoform X4 [Bos taurus]	--
gene14988	FBXL3	FBXL3	10.6201	1707	12.1454	2060	11.87	1881	19.0354	2756	21.9471	2438	17.4782	1804	15.8069	2011	13.2519	1782	0.964861	-0.0189326	normal	--	--	Molecular Function: ubiquitin-protein transferase activity (GO:0004842);; Cellular Component: cytosol (GO:0005829);; Cellular Component: nuclear body (GO:0016604);; Cellular Component: SCF ubiquitin ligase complex (GO:0019005);; Biological Process: SCF-dependent proteasomal ubiquitin-dependent protein catabolic process (GO:0031146);; Biological Process: protein destabilization (GO:0031648);; Biol…	K10269|3.2e-251|biu:109566886|K10269 F-box and leucine-rich repeat protein 3 | (RefSeq) FBXL3; F-box/LRR-repeat protein 3	Circadian rhythm (ko04710)	--	--	F-box-like	F-box/LRR-repeat protein 21 OS=Ovis aries OX=9940 GN=Fbxl21 PE=1 SV=1	S	Function unknown	F-box/LRR-repeat protein 3 isoform X1 [Bos taurus]	molecular function: catalytic activity (GO:0003824);; cellular component: cellular anatomical entity (GO:0110165);; cellular component: intracellular (GO:0005622);; cellular component: protein-containing complex (GO:0032991);; biological process: metabolic process (GO:0008152);; biological process: cellular process (GO:0009987);; biological process: biological regulation (GO:0065007);; biological…
gene2928	S100A3	S100A3	0	0	0.174905	5	0	0	0.188927	5	0	0	0	0	0	0	0	0	--	--	--	--	--	Molecular Function: calcium ion binding (GO:0005509);; Molecular Function: zinc ion binding (GO:0008270);;	K21128|2.2e-06|mdo:103099097|K21128 protein S100-A9 | (RefSeq) protein S100-A12-like	IL-17 signaling pathway (ko04657)	--	--	S-100/ICaBP type calcium binding domain	Protein S100-A1 OS=Bos taurus OX=9913 GN=S100A1 PE=1 SV=2	S	Function unknown	PREDICTED: protein S100-A3 isoform X1 [Bos mutus]	molecular function: binding (GO:0005488)
gene22017	LOC617592	LOC617592	0	0	0	0	0	0	0	0	0	0	0	0	0	0	0	0	--	--	--	--	--	Molecular Function: G protein-coupled receptor activity (GO:0004930);; Molecular Function: olfactory receptor activity (GO:0004984);; Cellular Component: plasma membrane (GO:0005886);; Cellular Component: integral component of membrane (GO:0016021);;	K04257|2.4e-171|bta:617592|K04257 olfactory receptor | (RefSeq) olfactory receptor 5	Olfactory transduction (ko04740)	--	--	Olfactory receptor	Olfactory receptor 1G1 OS=Gorilla gorilla gorilla OX=9595 GN=OR1G1 PE=3 SV=1	T	Signal transduction mechanisms	olfactory receptor 5 [Bos taurus]	molecular function: molecular transducer activity (GO:0060089);; cellular component: cellular anatomical entity (GO:0110165)
gene12026	MEGF11	MEGF11	0	0	0	0	0	0	0	0	0	0	0	0	0	0	0	0	--	--	--	--	--	Cellular Component: integral component of membrane (GO:0016021);;	K24068|4.1e-237|bbub:102394514|K24068 multiple epidermal growth factor-like domains protein 10/11 | (RefSeq) MEGF11; multiple epidermal growth factor-like domains protein 11 isoform X1	--	[T]	Signal transduction mechanisms	Laminin EGF domain	--	T	Signal transduction mechanisms	multiple epidermal growth factor-like domains protein 11 isoform X1 [Bos indicus x Bos taurus]	cellular component: cellular anatomical entity (GO:0110165)
gene181	MINA	RIOX2	5.71089	423	6.67095	505	10.6965	769	7.84882	514	13.7189	742	10.5772	534	7.03692	437	10.6121	711	0.693394	0.171115	normal	[J]	Translation, ribosomal structure and biogenesis	Molecular Function: transcription corepressor activity (GO:0003714);; Molecular Function: iron ion binding (GO:0005506);; Cellular Component: nucleoplasm (GO:0005654);; Cellular Component: transcription regulator complex (GO:0005667);; Cellular Component: nucleolus (GO:0005730);; Cellular Component: cytosol (GO:0005829);; Molecular Function: 2-oxoglutarate-dependent dioxygenase activity (GO:00167…	K21760|7.9e-272|bta:540466|K21760 bifunctional lysine-specific demethylase and histidyl-hydroxylase MINA [EC:1.14.11.-] | (RefSeq) RIOX2; ribosomal oxygenase 2	--	[S]	Function unknown	Cupin superfamily protein	Ribosomal oxygenase 2 OS=Bos taurus OX=9913 GN=RIOX2 PE=2 SV=1	K	Transcription	ribosomal oxygenase 2 [Bos taurus]	molecular function: transcription regulator activity (GO:0140110);; biological process: biological regulation (GO:0065007);; molecular function: binding (GO:0005488);; cellular component: cellular anatomical entity (GO:0110165);; cellular component: protein-containing complex (GO:0032991);; cellular component: intracellular (GO:0005622);; molecular function: catalytic activity (GO:0003824);; biol…
gene1004	A4GNT	A4GNT	0	0	0	0	0	0	0	0	0	0	0	0	0	0	0	0	--	--	--	--	--	Biological Process: protein O-linked glycosylation (GO:0006493);; Molecular Function: acetylglucosaminyltransferase activity (GO:0008375);; Molecular Function: transferase activity, transferring hexosyl groups (GO:0016758);; Biological Process: negative regulation of epithelial cell proliferation (GO:0050680);;	K08251|1.2e-203|bta:540795|K08251 alpha 1,4-N-acetylglucosaminyltransferase [EC:2.4.1.-] | (RefSeq) A4GNT; alpha-1,4-N-acetylglucosaminyltransferase	--	[G]	Carbohydrate transport and metabolism	Alpha 1,4-glycosyltransferase conserved region	Lactosylceramide 4-alpha-galactosyltransferase (Fragment) OS=Gorilla gorilla gorilla OX=9595 GN=A4GALT PE=3 SV=1	G	Carbohydrate transport and metabolism	alpha-1,4-N-acetylglucosaminyltransferase [Bos taurus]	biological process: metabolic process (GO:0008152);; biological process: cellular process (GO:0009987);; molecular function: catalytic activity (GO:0003824);; biological process: biological regulation (GO:0065007)
gene21363	LOC616722	LOC616722	0.045883	4	0	0	0	0	0	0	0	0	0	0	0	0	0	0	--	--	--	--	--	Molecular Function: GTP binding (GO:0005525);; Cellular Component: membrane (GO:0016020);;	K17072|1.6e-67|aml:100466706|K17072 interferon gamma inducible protein 47 | (RefSeq) T-cell-specific guanine nucleotide triphosphate-binding protein 2	TNF signaling pathway (ko04668)	--	--	Interferon-inducible GTPase (IIGP)	Interferon-inducible GTPase 5 OS=Bos taurus OX=9913 GN=IRGC PE=2 SV=1	S	Function unknown	TPA: hypothetical protein BOS_17836 [Bos taurus]	molecular function: binding (GO:0005488);; cellular component: cellular anatomical entity (GO:0110165)
NewGene_1872	--	--	0	0	0	0	0	0	0	0	0	0	0.637144	6	0.431356	5	0	0	--	--	--	--	--	--	--	--	--	--	--	--	--	--	--	--
gene9442	GFRA3	GFRA3	0.348866	12	0.247309	9	0.921423	32	0.559181	18	0.535728	13	2.55125	57	1.35555	37	0.487207	15	--	--	--	--	--	Biological Process: neuron migration (GO:0001764);; Cellular Component: cytosol (GO:0005829);; Molecular Function: axon guidance receptor activity (GO:0008046);; Cellular Component: external side of plasma membrane (GO:0009897);; Biological Process: sympathetic nervous system development (GO:0048485);;	K19895|1.1e-150|biu:109562059|K19895 GDNF family receptor alpha | (RefSeq) GFRA3; GDNF family receptor alpha-3	--	--	--	GDNF/GAS1 domain	--	T	Signal transduction mechanisms	GDNF family receptor alpha-3 precursor [Bos taurus]	biological process: cellular process (GO:0009987);; biological process: locomotion (GO:0040011);; biological process: localization (GO:0051179);; cellular component: cellular anatomical entity (GO:0110165);; molecular function: molecular transducer activity (GO:0060089);; biological process: multicellular organismal process (GO:0032501);; biological process: developmental process (GO:0032502)
gene22255	C19H17orf64	C19H17orf64	0	0	0	0	0	0	0	0	0	0	0	0	0	0	0	0	--	--	--	--	--	--	K11367|1.6e-15|myd:102770137|K11367 chromodomain-helicase-DNA-binding protein 1 [EC:3.6.4.12] | (RefSeq) CHD1; chromodomain helicase DNA binding protein 1	--	[K]	Transcription	Domain of unknown function (DUF4208)	Uncharacterized protein C17orf64 homolog OS=Bos taurus OX=9913 PE=2 SV=2	K	Transcription	uncharacterized protein C17orf64 homolog isoform X1 [Bos indicus x Bos taurus]	--
gene28624	MGEA5	OGA	25.2783	3465	27.7351	4008	26.8657	3625	29.9597	3753	59.2362	5626	43.16	3812	39.3438	4277	61.2898	7133	0.0722621	0.511308	normal	[G]	Carbohydrate transport and metabolism	Cellular Component: cytosol (GO:0005829);; Biological Process: N-acetylglucosamine metabolic process (GO:0006044);; Biological Process: protein deglycosylation (GO:0006517);; Molecular Function: beta-N-acetylglucosaminidase activity (GO:0016231);;	K15719|0.0e+00|bom:102279409|K15719 protein O-GlcNAcase / histone acetyltransferase [EC:3.2.1.169 2.3.1.48] | (RefSeq) MGEA5; meningioma expressed antigen 5 (hyaluronidase)	Insulin resistance (ko04931)	[O]	Posttranslational modification, protein turnover, chaperones	beta-N-acetylglucosaminidase	--	O	Posttranslational modification, protein turnover, chaperones	protein O-GlcNAcase [Bos taurus]	cellular component: cellular anatomical entity (GO:0110165);; biological process: metabolic process (GO:0008152);; biological process: cellular process (GO:0009987);; molecular function: catalytic activity (GO:0003824)
gene27014	CD226	CD226	0.091491	22	0	0	0.033064	8	0.061782	13	0.036221	6	0.024975	5	0.192801	36	0.076494	15	--	--	--	--	--	Biological Process: positive regulation of natural killer cell cytokine production (GO:0002729);; Cellular Component: integral component of membrane (GO:0016021);;	K06567|2.6e-184|bta:615496|K06567 CD226 antigen | (RefSeq) CD226; CD226 antigen	Cell adhesion molecules (ko04514)	--	--	Immunoglobulin V-set domain	CD226 antigen OS=Macaca mulatta OX=9544 GN=CD226 PE=2 SV=1	T	Signal transduction mechanisms	CD226 antigen [Bos taurus]	biological process: biological regulation (GO:0065007);; cellular component: cellular anatomical entity (GO:0110165)
gene28703	TUBGCP2	TUBGCP2	24.0136	2870	36.2051	4561	33.5389	3945	29.8818	3263	51.0056	4224	37.2152	2866	36.4787	3457	43.1383	4377	0.838723	0.0709544	normal	--	--	Biological Process: mitotic cell cycle (GO:0000278);; Cellular Component: spindle pole (GO:0000922);; Cellular Component: equatorial microtubule organizing center (GO:0000923);; Cellular Component: gamma-tubulin complex (GO:0000930);; Cellular Component: cytoplasm (GO:0005737);; Cellular Component: centrosome (GO:0005813);; Cellular Component: microtubule (GO:0005874);; Cellular Component: gamma-…	K16569|0.0e+00|bta:781376|K16569 gamma-tubulin complex component 2 | (RefSeq) TUBGCP2; gamma-tubulin complex component 2	--	[Z]	Cytoskeleton	Gamma tubulin complex component C-terminal	Gamma-tubulin complex component 2 OS=Pongo abelii OX=9601 GN=TUBGCP2 PE=2 SV=1	Z	Cytoskeleton	gamma-tubulin complex component 2 [Bos taurus]	biological process: cellular process (GO:0009987);; cellular component: cellular anatomical entity (GO:0110165);; cellular component: intracellular (GO:0005622);; cellular component: protein-containing complex (GO:0032991);; molecular function: binding (GO:0005488);; biological process: reproduction (GO:0000003);; biological process: reproductive process (GO:0022414)
gene12600	PAK6	PAK6	0.03881	7	0.394093	65	0.033894	6	0.156888	22	0.141629	18	0	0	0	0	0	0	--	--	--	[M]	Cell wall/membrane/envelope biogenesis	Cellular Component: fibrillar center (GO:0001650);; Molecular Function: protein serine/threonine kinase activity (GO:0004674);; Molecular Function: ATP binding (GO:0005524);; Cellular Component: nucleoplasm (GO:0005654);; Cellular Component: cytoplasm (GO:0005737);; Biological Process: regulation of mitotic cell cycle (GO:0007346);; Biological Process: learning (GO:0007612);; Biological Process: …	K05735|0.0e+00|bta:539224|K05735 p21-activated kinase 6 [EC:2.7.11.1] | (RefSeq) PAK6; serine/threonine-protein kinase PAK 6	ErbB signaling pathway (ko04012);; Ras signaling pathway (ko04014);; Axon guidance (ko04360);; Focal adhesion (ko04510);; T cell receptor signaling pathway (ko04660);; Regulation of actin cytoskeleton (ko04810);; Human immunodeficiency virus 1 infection (ko05170);; Renal cell carcinoma (ko05211)	[T]	Signal transduction mechanisms	Protein kinase domain	Serine/threonine-protein kinase PAK 6 OS=Pongo abelii OX=9601 GN=PAK6 PE=2 SV=1	T	Signal transduction mechanisms	serine/threonine-protein kinase PAK 6 [Bos taurus]	cellular component: cellular anatomical entity (GO:0110165);; molecular function: catalytic activity (GO:0003824);; biological process: metabolic process (GO:0008152);; biological process: cellular process (GO:0009987);; molecular function: binding (GO:0005488);; biological process: biological regulation (GO:0065007);; biological process: behavior (GO:0007610);; biological process: multicellular …
gene9501	HARS	HARS1	9.45773	756	8.05194	678	13.403	1054	12.0592	881	18.1208	1003	8.99036	463	8.39298	532	10.14	688	0.500632	-0.299694	normal	[J]	Translation, ribosomal structure and biogenesis	Molecular Function: histidine-tRNA ligase activity (GO:0004821);; Molecular Function: ATP binding (GO:0005524);; Cellular Component: cytosol (GO:0005829);; Biological Process: histidyl-tRNA aminoacylation (GO:0006427);; Molecular Function: protein homodimerization activity (GO:0042803);;	K01892|1.9e-287|bta:510937|K01892 histidyl-tRNA synthetase [EC:6.1.1.21] | (RefSeq) HARS; histidine--tRNA ligase, cytoplasmic	Aminoacyl-tRNA biosynthesis (ko00970)	[J]	Translation, ribosomal structure and biogenesis	Histidyl-tRNA synthetase	Histidine--tRNA ligase, cytoplasmic OS=Bos taurus OX=9913 GN=HARS1 PE=2 SV=1	J	Translation, ribosomal structure and biogenesis	histidine--tRNA ligase, cytoplasmic [Bos taurus]	molecular function: catalytic activity (GO:0003824);; molecular function: binding (GO:0005488);; cellular component: cellular anatomical entity (GO:0110165);; biological process: metabolic process (GO:0008152);; biological process: cellular process (GO:0009987)
gene21582	PRRG2	PRRG2	0.059235	4	0.136351	9	0.046266	3	0.193109	12	3.45263	134	3.10877	114	1.39034	63	0.766542	39	2.8516e-07	3.72209	up	--	--	Molecular Function: calcium ion binding (GO:0005509);; Cellular Component: extracellular region (GO:0005576);; Cellular Component: integral component of membrane (GO:0016021);;	K01320|1.9e-12|tng:GSTEN00012559G001|K01320 coagulation factor VII [EC:3.4.21.21] | (RefSeq) unnamed protein product	--	--	--	Vitamin K-dependent carboxylation/gamma-carboxyglutamic (GLA) domain	Transmembrane gamma-carboxyglutamic acid protein 1 OS=Pongo abelii OX=9601 GN=PRRG1 PE=2 SV=1	T	Signal transduction mechanisms	transmembrane gamma-carboxyglutamic acid protein 2 precursor [Bos taurus]	molecular function: binding (GO:0005488);; cellular component: cellular anatomical entity (GO:0110165)
gene8165	TBC1D9B	TBC1D9B	11.2079	2240	17.291	3495	17.8815	3387	13.2792	2477	21.524	3170	24.7918	2862	17.5878	2576	23.0807	3536	0.724727	0.113028	normal	--	--	Molecular Function: calcium ion binding (GO:0005509);;	K19951|0.0e+00|bta:514521|K19951 TBC1 domain family member 8/9 | (RefSeq) TBC1D9B; TBC1 domain family member 9B	--	[R]	General function prediction only	Rab-GTPase-TBC domain	Small G protein signaling modulator 3 OS=Bos taurus OX=9913 GN=SGSM3 PE=2 SV=1	S	Function unknown	TBC1 domain family member 9B isoform X3 [Bos taurus]	molecular function: binding (GO:0005488)
gene7415	EMCN	EMCN	7.22403	469	12.4856	849	11.6587	743	12.208	711	34.7082	1519	28.2589	1167	32.8101	1636	24.4158	1304	2.51399e-05	1.08071	up	--	--	Cellular Component: integral component of membrane (GO:0016021);;	K16664|5.7e-118|bta:616367|K16664 endomucin | (RefSeq) EMCN; endomucin precursor	--	--	--	Endomucin	Endomucin OS=Pongo abelii OX=9601 GN=EMCN PE=2 SV=1	S	Function unknown	endomucin isoform X1 [Bos taurus]	cellular component: cellular anatomical entity (GO:0110165)
gene8380	LOC519492	LOC113896480	0	0	0	0	0	0	0	0	0	0	0	0	0	0	0	0	--	--	--	--	--	Molecular Function: G protein-coupled receptor activity (GO:0004930);; Molecular Function: olfactory receptor activity (GO:0004984);; Cellular Component: plasma membrane (GO:0005886);; Cellular Component: integral component of membrane (GO:0016021);;	K04257|1.7e-175|biu:109560891|K04257 olfactory receptor | (RefSeq) olfactory receptor 10T2-like	Olfactory transduction (ko04740)	--	--	Olfactory receptor	Olfactory receptor 1G1 OS=Gorilla gorilla gorilla OX=9595 GN=OR1G1 PE=3 SV=1	T	Signal transduction mechanisms	olfactory receptor 10T2-like [Bos indicus x Bos taurus]	molecular function: molecular transducer activity (GO:0060089);; cellular component: cellular anatomical entity (GO:0110165)
gene16301	ZNF335	ZNF335	6.08884	1230	4.25727	908	5.72867	1140	4.87627	901	5.50804	771	7.42976	967	6.73048	1079	9.50157	1630	0.849574	0.0935545	normal	--	--	Molecular Function: RNA polymerase II cis-regulatory region sequence-specific DNA binding (GO:0000978);; Biological Process: in utero embryonic development (GO:0001701);; Biological Process: positive regulation of neuroblast proliferation (GO:0002052);; Biological Process: cerebral cortex neuron differentiation (GO:0021895);; Cellular Component: histone methyltransferase complex (GO:0035097);; Bi…	K09228|2.8e-11|csem:103377330|K09228 KRAB domain-containing zinc finger protein | (RefSeq) zinc finger protein 708-like isoform X1	Herpes simplex virus 1 infection (ko05168)	[R]	General function prediction only	C2H2-type zinc-finger domain	--	K	Transcription	zinc finger protein 335 isoform X1 [Bos indicus x Bos taurus]	molecular function: binding (GO:0005488);; biological process: multicellular organismal process (GO:0032501);; biological process: developmental process (GO:0032502);; biological process: cellular process (GO:0009987);; biological process: biological regulation (GO:0065007);; cellular component: intracellular (GO:0005622);; cellular component: protein-containing complex (GO:0032991);; biological …
gene13486	MOB1A	LOC113593789	6.62666	531	5.4888	463	4.90889	387	8.62216	631	6.03241	335	8.17743	422	6.91118	439	7.90229	537	0.651321	-0.194323	normal	--	--	Cellular Component: nucleoplasm (GO:0005654);; Cellular Component: nucleolus (GO:0005730);; Cellular Component: cytosol (GO:0005829);; Biological Process: hippo signaling (GO:0035329);;	K06685|5.7e-124|aml:100476224|K06685 MOB kinase activator 1 | (RefSeq) MOB1A; MOB kinase activator 1A isoform X1	Hippo signaling pathway (ko04390);; Hippo signaling pathway - multiple species (ko04392)	[D]	Cell cycle control, cell division, chromosome partitioning	Mob1/phocein family	MOB kinase activator 1A OS=Pongo abelii OX=9601 GN=MOB1A PE=2 SV=3	D	Cell cycle control, cell division, chromosome partitioning	MOB kinase activator 1A [Acinonyx jubatus]	cellular component: cellular anatomical entity (GO:0110165);; cellular component: intracellular (GO:0005622);; biological process: cellular process (GO:0009987);; biological process: signaling (GO:0023052);; biological process: response to stimulus (GO:0050896);; biological process: biological regulation (GO:0065007)
gene9407	H2AFY	MACROH2A1	22.1985	1790	33.4347	2859	22.661	1802	23.985	1763	39.3418	2206	34.4888	1801	37.6245	2418	30.0347	2057	0.800014	0.0957435	normal	[J]	Translation, ribosomal structure and biogenesis	Cellular Component: nucleosome (GO:0000786);; Cellular Component: nuclear chromatin (GO:0000790);; Biological Process: nucleosome assembly (GO:0006334);; Molecular Function: chromatin DNA binding (GO:0031490);; Molecular Function: protein heterodimerization activity (GO:0046982);;	K11251|1.2e-168|biu:109562035|K11251 histone H2A | (RefSeq) core histone macro-H2A.1 isoform X1	Necroptosis (ko04217);; Alcoholism (ko05034);; Systemic lupus erythematosus (ko05322)	[B]	Chromatin structure and dynamics	Macro domain	Histone H2A type 2-C OS=Bos taurus OX=9913 GN=H2AC20 PE=2 SV=1	B	Chromatin structure and dynamics	core histone macro-H2A.1 isoform X5 [Bos taurus]	cellular component: protein-containing complex (GO:0032991);; cellular component: intracellular (GO:0005622);; cellular component: cellular anatomical entity (GO:0110165);; biological process: cellular process (GO:0009987);; molecular function: binding (GO:0005488)
gene26495	LOC783203	OR2B2	0	0	0	0	0	0	0	0	0	0	0	0	0	0	0	0	--	--	--	--	--	Molecular Function: G protein-coupled receptor activity (GO:0004930);; Molecular Function: olfactory receptor activity (GO:0004984);; Cellular Component: plasma membrane (GO:0005886);; Cellular Component: integral component of membrane (GO:0016021);;	K04257|1.4e-174|biu:109576727|K04257 olfactory receptor | (RefSeq) olfactory receptor 2B2-like	Olfactory transduction (ko04740)	--	--	Olfactory receptor	Olfactory receptor-like protein OLF3 OS=Canis lupus familiaris OX=9615 PE=3 SV=1	T	Signal transduction mechanisms	TPA: olfactory receptor Olr1654-like [Bos taurus]	molecular function: molecular transducer activity (GO:0060089);; cellular component: cellular anatomical entity (GO:0110165)
gene22761	NTN1	NTN1	1.26201	100	0.925608	94	0.523875	51	1.05726	91	0.519053	28	2.08882	125	2.14128	145	0.773962	62	0.880393	0.145106	normal	--	--	Biological Process: neuron migration (GO:0001764);; Cellular Component: basement membrane (GO:0005604);; Cellular Component: cytoplasm (GO:0005737);; Biological Process: nuclear migration (GO:0007097);; Biological Process: positive regulation of cell population proliferation (GO:0008284);; Biological Process: regulation of cell migration (GO:0030334);; Biological Process: negative regulation of a…	K06843|0.0e+00|bta:522767|K06843 netrin 1 | (RefSeq) NTN1; netrin-1 precursor	Axon guidance (ko04360)	[T]	Signal transduction mechanisms	Laminin N-terminal (Domain VI)	Netrin-1 OS=Sus scrofa OX=9823 GN=NTN1 PE=2 SV=1	W	Extracellular structures	netrin-1 precursor [Bos taurus]	biological process: cellular process (GO:0009987);; biological process: locomotion (GO:0040011);; biological process: localization (GO:0051179);; cellular component: cellular anatomical entity (GO:0110165);; biological process: biological regulation (GO:0065007);; biological process: multicellular organismal process (GO:0032501);; biological process: developmental process (GO:0032502);; biologica…
gene22877	DHRS7B	DHRS7B	29.0144	1635	19.5094	1128	18.4873	998	45.7194	2386	17.6855	639	24.2428	812	20.8732	876	16.5696	733	0.0169006	-0.980252	normal	[C]	Energy production and conversion	Cellular Component: integral component of membrane (GO:0016021);; Molecular Function: oxidoreductase activity (GO:0016491);;	K11166|4.0e-199|biu:109573736|K11166 dehydrogenase/reductase SDR family member 7B [EC:1.1.-.-] | (RefSeq) DHRS7B; dehydrogenase/reductase SDR family member 7B isoform X1	--	[Q]	Secondary metabolites biosynthesis, transport and catabolism	short chain dehydrogenase	Dehydrogenase/reductase SDR family member 7B OS=Bos taurus OX=9913 GN=DHRS7B PE=2 SV=1	Q	Secondary metabolites biosynthesis, transport and catabolism	dehydrogenase/reductase SDR family member 7B isoform X1 [Bos taurus]	cellular component: cellular anatomical entity (GO:0110165);; molecular function: catalytic activity (GO:0003824)
NewGene_301	--	--	0	0	0	0	0	0	0	0	1.38088	31	0.141226	3	0	0	0.423086	12	--	--	--	--	--	--	--	--	--	--	--	--	--	--	--	--
NewGene_1238	--	--	0	0	0.19629	4	0	0	0	0	0	0	0	0	0	0	0	0	--	--	--	--	--	--	--	--	--	--	--	--	--	--	--	--
gene11529	CTGF	CCN2	76.5108	7379	14.9539	1521	32.998	3133	36.459	3213	10.7978	722	34.4282	2140	62.6103	4789	5.36658	440	0.479137	-0.919438	normal	--	--	Biological Process: cartilage condensation (GO:0001502);; Biological Process: ossification (GO:0001503);; Biological Process: angiogenesis (GO:0001525);; Biological Process: tissue homeostasis (GO:0001894);; Molecular Function: integrin binding (GO:0005178);; Molecular Function: insulin-like growth factor binding (GO:0005520);; Biological Process: cell-matrix adhesion (GO:0007160);; Biological Pr…	K06827|4.8e-213|oas:100303607|K06827 connective tissue growth factor | (RefSeq) CCN2; connective tissue growth factor precursor	Apelin signaling pathway (ko04371);; Hippo signaling pathway (ko04390)	--	--	CCN3 Nov like TSP1 domain	CCN family member 2 OS=Bos taurus OX=9913 GN=CCN2 PE=2 SV=2	W	Extracellular structures	connective tissue growth factor [Bos indicus x Bos taurus]	biological process: cellular process (GO:0009987);; biological process: multicellular organismal process (GO:0032501);; biological process: developmental process (GO:0032502);; biological process: biological regulation (GO:0065007);; molecular function: binding (GO:0005488);; biological process: biological adhesion (GO:0022610);; biological process: signaling (GO:0023052);; biological process: re…
NewGene_6405	--	--	0.199847	7	0	0	0	0	0	0	0	0	0	0	0	0	0	0	--	--	--	--	--	--	--	--	--	--	--	--	--	--	--	--
NewGene_7737	--	--	0	0	0.266468	18	0.307657	7	0.584701	31	0	0	0	0	0	0	0.07481	4	--	--	--	--	--	--	--	--	--	--	--	--	--	--	--	--
gene4450	MIOS	MIOS	1.48659	299	3.10998	670	3.04732	604	2.05187	377	3.28169	480	2.82558	383	1.74037	294	1.54684	272	0.423194	-0.373861	normal	--	--	Cellular Component: nucleoplasm (GO:0005654);; Cellular Component: lysosomal membrane (GO:0005765);; Cellular Component: cytosol (GO:0005829);; Cellular Component: cell junction (GO:0030054);; Biological Process: positive regulation of TOR signaling (GO:0032008);; Biological Process: cellular response to amino acid starvation (GO:0034198);; Biological Process: cellular protein-containing complex …	K20407|0.0e+00|biu:109558240|K20407 WD repeat-containing protein mio | (RefSeq) MIOS; WD repeat-containing protein mio isoform X1	mTOR signaling pathway (ko04150)	[S]	Function unknown	Zinc-ribbon like family	GATOR complex protein MIOS OS=Pongo abelii OX=9601 GN=MIOS PE=2 SV=1	S	Function unknown	GATOR complex protein MIOS [Bos taurus]	cellular component: cellular anatomical entity (GO:0110165);; cellular component: intracellular (GO:0005622);; biological process: biological regulation (GO:0065007);; biological process: cellular process (GO:0009987);; biological process: response to stimulus (GO:0050896);; biological process: localization (GO:0051179);; cellular component: protein-containing complex (GO:0032991)
gene22655	GABARAP	--	192.4	6618	263.724	9562	293.067	9922	255.436	8028	462.039	11011	237.224	5257	190.51	5197	238.164	6955	0.608393	-0.22022	normal	--	--	Cellular Component: cytoplasm (GO:0005737);; Biological Process: autophagy (GO:0006914);;	K08341|2.4e-60|aju:106972484|K08341 GABA(A) receptor-associated protein | (RefSeq) GABARAP; gamma-aminobutyric acid receptor-associated protein	FoxO signaling pathway (ko04068);; Autophagy - other (ko04136);; Mitophagy - animal (ko04137);; Autophagy - animal (ko04140);; Apelin signaling pathway (ko04371);; NOD-like receptor signaling pathway (ko04621);; GABAergic synapse (ko04727);; Amyotrophic lateral sclerosis (ko05014);; Kaposi sarcoma-associated herpesvirus infection (ko05167)	[Z]	Cytoskeleton	Autophagy protein Atg8 ubiquitin like	Gamma-aminobutyric acid receptor-associated protein OS=Bos taurus OX=9913 GN=GABARAP PE=3 SV=2	Z	Cytoskeleton	CTD nuclear envelope phosphatase 1 [Tupaia chinensis]	cellular component: cellular anatomical entity (GO:0110165);; biological process: metabolic process (GO:0008152);; biological process: cellular process (GO:0009987)
gene19425	TPR	TPR	6.2564	1907	5.90315	1884	8.13253	2428	9.16396	2535	12.3631	2655	10.8317	2163	7.63498	1877	8.71715	2294	0.838692	0.0745688	normal	--	--	Biological Process: protein import into nucleus (GO:0006606);;	K09291|0.0e+00|bta:507869|K09291 nucleoprotein TPR | (RefSeq) TPR; nucleoprotein TPR	RNA transport (ko03013);; Amyotrophic lateral sclerosis (ko05014);; Pathways in cancer (ko05200);; Thyroid cancer (ko05216)	[S]	Function unknown	TPR/MLP1/MLP2-like protein	--	S	Function unknown	nucleoprotein TPR isoform X2 [Bos taurus]	biological process: cellular process (GO:0009987);; biological process: localization (GO:0051179)
gene17441	RPS25	--	320.828	6498	416.073	8883	359.168	7160	447.83	8287	497.9	6987	268.354	3502	192.226	3088	271.607	4670	0.0394466	-0.718251	normal	--	--	Cellular Component: ribosome (GO:0005840);;	K02975|1.3e-59|aju:106983896|K02975 small subunit ribosomal protein S25e | (RefSeq) RPS25; 40S ribosomal protein S25	Ribosome (ko03010)	[J]	Translation, ribosomal structure and biogenesis	S25 ribosomal protein	40S ribosomal protein S25 OS=Bos taurus OX=9913 GN=RPS25 PE=2 SV=1	J	Translation, ribosomal structure and biogenesis	hypothetical protein DBR06_SOUSAS510041, partial [Sousa chinensis]	cellular component: intracellular (GO:0005622);; cellular component: cellular anatomical entity (GO:0110165)
gene18019	FOLR1	FOLR1	0	0	0	0	0	0	0	0	0	0	0	0	0	0	0	0	--	--	--	--	--	Molecular Function: folic acid binding (GO:0005542);; Molecular Function: folic acid receptor activity (GO:0061714);; Biological Process: folate import across plasma membrane (GO:1904447);;	K13649|2.9e-159|bta:539750|K13649 folate receptor | (RefSeq) FOLR1; folate receptor alpha precursor	Antifolate resistance (ko01523);; Endocytosis (ko04144)	--	--	Folate receptor family	Folate receptor alpha OS=Bos taurus OX=9913 GN=FOLR1 PE=1 SV=3	T	Signal transduction mechanisms	TPA: folate receptor 1-like [Bos taurus]	molecular function: binding (GO:0005488);; molecular function: cargo receptor activity (GO:0038024);; biological process: cellular process (GO:0009987);; biological process: localization (GO:0051179)
gene26027	CCND3	CCND3	10.1946	842	13.2946	1115	25.9072	1987	13.9129	997	24.0163	1340	22.2556	1164	26.1302	1657	30.5346	2033	0.39353	0.366831	normal	--	--	Biological Process: negative regulation of transcription by RNA polymerase II (GO:0000122);; Cellular Component: cyclin-dependent protein kinase holoenzyme complex (GO:0000307);; Molecular Function: cyclin-dependent protein serine/threonine kinase activity (GO:0004693);; Cellular Component: cytosol (GO:0005829);; Biological Process: signal transduction (GO:0007165);; Cellular Component: nuclear b…	K10152|5.5e-162|bacu:103007761|K10152 G1/S-specific cyclin-D3 | (RefSeq) CCND3; cyclin D3	Cell cycle (ko04110);; p53 signaling pathway (ko04115);; PI3K-Akt signaling pathway (ko04151);; Cellular senescence (ko04218);; Wnt signaling pathway (ko04310);; Hippo signaling pathway (ko04390);; Focal adhesion (ko04510);; JAK-STAT signaling pathway (ko04630);; Measles (ko05162);; Influenza A (ko05164);; Human papillomavirus infection (ko05165);; Human T-cell leukemia virus 1 infection (ko05166…	[D]	Cell cycle control, cell division, chromosome partitioning	Cyclin, N-terminal domain	G1/S-specific cyclin-D3 OS=Bos taurus OX=9913 GN=CCND3 PE=2 SV=1	D	Cell cycle control, cell division, chromosome partitioning	G1/S-specific cyclin-D3 isoform X1 [Orcinus orca]	biological process: biological regulation (GO:0065007);; cellular component: protein-containing complex (GO:0032991);; molecular function: catalytic activity (GO:0003824);; biological process: metabolic process (GO:0008152);; biological process: cellular process (GO:0009987);; cellular component: cellular anatomical entity (GO:0110165);; molecular function: binding (GO:0005488);; biological proce…
gene1439	HOXD12	HOXD12	0	0	0	0	0	0	0	0	0	0	0	0	0	0	0	0	--	--	--	--	--	Biological Process: skeletal system development (GO:0001501);; Cellular Component: nucleus (GO:0005634);; Cellular Component: transcription regulator complex (GO:0005667);; Biological Process: regulation of transcription, DNA-templated (GO:0006355);; Biological Process: pattern specification process (GO:0007389);; Biological Process: embryonic digit morphogenesis (GO:0042733);; Molecular Function…	K09297|1.2e-147|bta:520423|K09297 homeobox protein HoxC/D12 | (RefSeq) HOXD12; homeobox protein Hox-D12	--	[K]	Transcription	Homeodomain	Homeobox protein Hox-D12 OS=Carollia perspicillata OX=40233 GN=HOXD12 PE=3 SV=1	K	Transcription	homeobox protein Hox-D12 [Bos taurus]	biological process: multicellular organismal process (GO:0032501);; biological process: developmental process (GO:0032502);; cellular component: intracellular (GO:0005622);; cellular component: cellular anatomical entity (GO:0110165);; cellular component: protein-containing complex (GO:0032991);; biological process: biological regulation (GO:0065007);; molecular function: binding (GO:0005488)
gene9369	SOWAHA	SOWAHA	0.010104	2	0.037252	7	0.066779	12	0.042644	7	0.049359	6	0.153211	18	0.166298	24	0.107508	16	--	--	--	--	--	--	K20369|1.1e-20|cjc:100391669|K20369 ER-derived vesicles protein | (RefSeq) surfeit locus protein 4-like	--	--	--	Ankyrin repeats (3 copies)	--	S	Function unknown	ankyrin repeat domain-containing protein SOWAHA [Bos taurus]	--
gene6053	SLC16A7	SLC16A7	0.509955	52	0.440031	44	1.39254	121	1.05417	99	0.872255	62	1.52505	101	0.461665	38	0.976552	85	0.910117	-0.0967804	normal	[P]	Inorganic ion transport and metabolism	Cellular Component: integral component of plasma membrane (GO:0005887);; Molecular Function: lactate transmembrane transporter activity (GO:0015129);; Molecular Function: pyruvate transmembrane transporter activity (GO:0050833);;	K08184|4.8e-264|biu:109559293|K08184 MFS transporter, MCT family, solute carrier family 16 (monocarboxylic acid transporters), member 7 | (RefSeq) SLC16A7; monocarboxylate transporter 2	--	[G]	Carbohydrate transport and metabolism	Major Facilitator Superfamily	Monocarboxylate transporter 1 OS=Bos taurus OX=9913 GN=SLC16A1 PE=2 SV=2	G	Carbohydrate transport and metabolism	monocarboxylate transporter 2 [Bos taurus]	cellular component: cellular anatomical entity (GO:0110165);; molecular function: transporter activity (GO:0005215);; biological process: cellular process (GO:0009987);; biological process: localization (GO:0051179)
gene14328	ZBTB43	ZBTB43	8.11713	1805	2.3082	541	5.87984	1169	7.09324	1440	3.49194	559	3.80464	537	2.67551	472	5.09747	971	0.0538774	-0.993429	normal	--	--	Molecular Function: DNA-binding transcription factor activity, RNA polymerase II-specific (GO:0000981);; Molecular Function: molecular_function (GO:0003674);; Molecular Function: nucleic acid binding (GO:0003676);; Molecular Function: DNA-binding transcription factor activity (GO:0003700);; Molecular Function: protein binding (GO:0005515);; Biological Process: regulation of transcription, DNA-tem…	K10514|3.8e-248|biu:109566472|K10514 zinc finger and BTB domain-containing protein 43 | (RefSeq) ZBTB43; zinc finger and BTB domain-containing protein 43	--	[R]	General function prediction only	BTB/POZ domain	Zinc finger and BTB domain-containing protein 22 OS=Canis lupus familiaris OX=9615 GN=ZBTB22 PE=3 SV=1	S	Function unknown	zinc finger and BTB domain-containing protein 43 [Bos taurus]	molecular function: transcription regulator activity (GO:0140110);; biological process: biological regulation (GO:0065007);; molecular function: binding (GO:0005488)
gene21891	SHISA7	SHISA7	0.152301	40	0.014608	5	0.09374	24	0.170665	41	0	0	0.069474	12	0.139487	29	0	0	--	--	--	--	--	Biological Process: gamma-aminobutyric acid signaling pathway (GO:0007214);; Biological Process: memory (GO:0007613);; Cellular Component: postsynaptic density (GO:0014069);; Molecular Function: ionotropic glutamate receptor binding (GO:0035255);; Molecular Function: GABA receptor binding (GO:0050811);; Biological Process: gamma-aminobutyric acid receptor clustering (GO:0097112);; Biological Proc…	K10583|7.6e-68|shr:100927511|K10583 ubiquitin-conjugating enzyme E2 S [EC:2.3.2.23] | (RefSeq) SHISA7; LOW QUALITY PROTEIN: protein shisa-7	Ubiquitin mediated proteolysis (ko04120)	--	--	Wnt and FGF inhibitory regulator	--	S	Function unknown	protein shisa-7 isoform X1 [Bos taurus]	biological process: cellular process (GO:0009987);; biological process: signaling (GO:0023052);; biological process: response to stimulus (GO:0050896);; biological process: biological regulation (GO:0065007);; biological process: behavior (GO:0007610);; biological process: multicellular organismal process (GO:0032501);; cellular component: cellular anatomical entity (GO:0110165);; molecular funct…
gene30376	GPR137	GPR137	4.24509	296	5.75762	456	8.72688	610	5.63939	378	5.75199	283	6.90396	336	7.41834	429	3.94358	258	0.427476	-0.348261	normal	--	--	Cellular Component: integral component of membrane (GO:0016021);;	K22989|5.4e-221|bbub:102414861|K22989 integral membrane protein GPR137 | (RefSeq) GPR137; integral membrane protein GPR137	--	--	--	--	Integral membrane protein GPR137 OS=Bos taurus OX=9913 GN=GPR137 PE=2 SV=2	S	Function unknown	integral membrane protein GPR137 [Bos taurus]	cellular component: cellular anatomical entity (GO:0110165)
gene36	OLIG2	OLIG2	0	0	0	0	0	0	0	0	0	0	0	0	0	0	0	0	--	--	--	--	--	Biological Process: negative regulation of transcription by RNA polymerase II (GO:0000122);; Molecular Function: DNA-binding transcription factor activity, RNA polymerase II-specific (GO:0000981);; Cellular Component: nucleus (GO:0005634);; Cellular Component: cytoplasm (GO:0005737);; Biological Process: spinal cord motor neuron differentiation (GO:0021522);; Biological Process: spinal cord oligo…	K09085|4.3e-92|biu:109562021|K09085 class B basic helix-loop-helix protein 1/6/7 | (RefSeq) OLIG2; oligodendrocyte transcription factor 2	--	[K]	Transcription	Helix-loop-helix DNA-binding domain	--	K	Transcription	PREDICTED: oligodendrocyte transcription factor 2 [Bison bison bison]	biological process: biological regulation (GO:0065007);; molecular function: transcription regulator activity (GO:0140110);; cellular component: intracellular (GO:0005622);; cellular component: cellular anatomical entity (GO:0110165);; biological process: cellular process (GO:0009987);; biological process: multicellular organismal process (GO:0032501);; biological process: developmental process (…
NewGene_2402	--	--	0.064356	1	0.394844	6	0	0	0	0	0	0	0	0	0	0	0	0	--	--	--	--	--	--	--	--	--	--	--	--	--	--	--	--
gene2423	CDA	CDA	0.502798	22	0	0	0	0	2.16558	86	0	0	0	0	0	0	0	0	--	--	--	[F]	Nucleotide transport and metabolism	Molecular Function: nucleoside binding (GO:0001882);; Molecular Function: cytidine deaminase activity (GO:0004126);; Cellular Component: cytosol (GO:0005829);; Molecular Function: zinc ion binding (GO:0008270);; Biological Process: negative regulation of cell growth (GO:0030308);; Molecular Function: protein homodimerization activity (GO:0042803);; Biological Process: negative regulation of nucle…	K01489|1.0e-79|biu:109574294|K01489 cytidine deaminase [EC:3.5.4.5] | (RefSeq) CDA; cytidine deaminase	Pyrimidine metabolism (ko00240);; Drug metabolism - other enzymes (ko00983)	[F]	Nucleotide transport and metabolism	Cytidine and deoxycytidylate deaminase zinc-binding region	--	F	Nucleotide transport and metabolism	cytidine deaminase [Bos taurus]	molecular function: binding (GO:0005488);; molecular function: catalytic activity (GO:0003824);; cellular component: cellular anatomical entity (GO:0110165);; biological process: biological regulation (GO:0065007)
gene8663	OR7E24	OR7E188	0	0	0	0	0	0	0	0	0	0	0	0	0	0	0	0	--	--	--	--	--	Molecular Function: transmembrane signaling receptor activity (GO:0004888);; Molecular Function: G protein-coupled receptor activity (GO:0004930);; Molecular Function: olfactory receptor activity (GO:0004984);; Cellular Component: plasma membrane (GO:0005886);; Biological Process: G protein-coupled receptor signaling pathway (GO:0007186);; Cellular Component: integral component of membrane (GO:00…	K04257|9.2e-165|bta:787445|K04257 olfactory receptor | (RefSeq) OR7E24; olfactory receptor 18	Olfactory transduction (ko04740)	--	--	Olfactory receptor	Olfactory receptor-like protein OLF4 OS=Canis lupus familiaris OX=9615 PE=3 SV=1	T	Signal transduction mechanisms	olfactory receptor 18 [Bos taurus]	molecular function: molecular transducer activity (GO:0060089);; cellular component: cellular anatomical entity (GO:0110165);; biological process: cellular process (GO:0009987);; biological process: signaling (GO:0023052);; biological process: response to stimulus (GO:0050896);; biological process: biological regulation (GO:0065007)
gene2493	EPHA2	EPHA2	6.81272	1085	3.86638	649	2.81997	442	4.369	636	2.91401	322	3.22333	331	4.66676	589	1.917	259	0.0841187	-0.898905	normal	[T]	Signal transduction mechanisms	Molecular Function: ephrin receptor activity (GO:0005003);; Molecular Function: ATP binding (GO:0005524);; Cellular Component: integral component of plasma membrane (GO:0005887);;	K05103|0.0e+00|bta:512798|K05103 Eph receptor A2 [EC:2.7.10.1] | (RefSeq) EPHA2; ephrin type-A receptor 2 precursor	MAPK signaling pathway (ko04010);; Ras signaling pathway (ko04014);; Rap1 signaling pathway (ko04015);; PI3K-Akt signaling pathway (ko04151);; Axon guidance (ko04360)	[T]	Signal transduction mechanisms	Protein tyrosine and serine/threonine kinase	Ephrin type-A receptor 2 OS=Macaca fascicularis OX=9541 GN=EPHA2 PE=2 SV=1	T	Signal transduction mechanisms	ephrin type-A receptor 2 precursor [Bos taurus]	molecular function: catalytic activity (GO:0003824);; molecular function: molecular transducer activity (GO:0060089);; biological process: metabolic process (GO:0008152);; biological process: cellular process (GO:0009987);; molecular function: binding (GO:0005488);; cellular component: cellular anatomical entity (GO:0110165)
gene1551	COBLL1	COBLL1	2.50111	508	1.68278	361	3.37473	675	2.29605	426	2.17229	306	3.43956	450	4.45302	717	1.69012	292	0.859145	-0.116553	normal	--	--	Molecular Function: actin monomer binding (GO:0003785);;	K18623|2.7e-53|cmk:103181198|K18623 protein cordon-bleu | (RefSeq) cobl; cordon-bleu WH2 repeat protein	--	--	--	Cordon-bleu ubiquitin-like domain	--	S	Function unknown	PREDICTED: cordon-bleu protein-like 1 [Bos indicus]	molecular function: binding (GO:0005488)
gene11117	COL12A1	COL12A1	5.91044	2067	1.81719	910	4.70918	2233	7.34144	2393	1.87358	626	9.06542	2770	5.6062	2125	2.79674	1145	0.856405	-0.147135	normal	--	--	Biological Process: growth plate cartilage chondrocyte morphogenesis (GO:0003429);; Cellular Component: extracellular space (GO:0005615);; Biological Process: endodermal cell differentiation (GO:0035987);; Cellular Component: collagen-containing extracellular matrix (GO:0062023);;	K08132|0.0e+00|bta:359712|K08132 collagen type XII alpha | (RefSeq) COL12A1; collagen alpha-1(XII) chain precursor	Protein digestion and absorption (ko04974)	[W]	Extracellular structures	Fibronectin type III domain	Collagen alpha-1(XII) chain (Fragment) OS=Oryctolagus cuniculus OX=9986 GN=COL12A1 PE=2 SV=1	W	Extracellular structures	collagen alpha-1(XII) chain precursor [Bos taurus]	biological process: cellular process (GO:0009987);; biological process: multicellular organismal process (GO:0032501);; biological process: developmental process (GO:0032502);; biological process: growth (GO:0040007);; cellular component: cellular anatomical entity (GO:0110165)
gene9309	PALM	PALM	9.29101	1103	11.7743	1473	13.1437	1535	10.6616	1156	17.1425	1409	14.4672	1106	15.4089	1450	16.5335	1666	0.66865	0.134466	normal	--	--	Cellular Component: obsolete cell (GO:0005623);; Cellular Component: nucleoplasm (GO:0005654);; Cellular Component: cytoplasm (GO:0005737);; Cellular Component: plasma membrane (GO:0005886);; Biological Process: cytoskeleton organization (GO:0007010);; Biological Process: adenylate cyclase-inhibiting G protein-coupled receptor signaling pathway (GO:0007193);; Biological Process: negative regulati…	K16519|7.5e-216|biu:109561059|K16519 A-kinase anchor protein 2 | (RefSeq) PALM; paralemmin-1	--	--	--	Paralemmin	Paralemmin-1 OS=Sus scrofa OX=9823 GN=PALM PE=2 SV=1	S	Function unknown	PREDICTED: paralemmin-1 [Bos indicus]	cellular component: cellular anatomical entity (GO:0110165);; biological process: cellular process (GO:0009987);; biological process: signaling (GO:0023052);; biological process: response to stimulus (GO:0050896);; biological process: biological regulation (GO:0065007);; molecular function: binding (GO:0005488);; biological process: developmental process (GO:0032502);; biological process: localiz…
gene18616	LOC101902204	LOC101902204	0.278592	27	0.309288	32	0.527668	51	0.22442	20	1.52269	102	0.895323	56	0.756078	58	0.685436	57	0.0680421	1.11538	normal	--	--	Molecular Function: molecular_function (GO:0003674);; Molecular Function: binding (GO:0005488);; Molecular Function: protein binding (GO:0005515);; Cellular Component: cellular_component (GO:0005575);; Cellular Component: intracellular (GO:0005622);; Cellular Component: obsolete cell (GO:0005623);; Cellular Component: nucleus (GO:0005634);; Biological Process: cellular protein modification proces…	--	--	[S]	Function unknown	Uncharacterised conserved protein (DUF2228)	Histone PARylation factor 1 OS=Bos taurus OX=9913 GN=HPF1 PE=2 SV=1	S	Function unknown	LOW QUALITY PROTEIN: histone PARylation factor 1-like [Bos taurus]	molecular function: binding (GO:0005488);; cellular component: intracellular (GO:0005622);; cellular component: cellular anatomical entity (GO:0110165);; biological process: metabolic process (GO:0008152);; biological process: cellular process (GO:0009987);; biological process: response to stimulus (GO:0050896);; biological process: biological regulation (GO:0065007)
gene3052	TARS2	TARS2	4.89647	517	13.3818	1479	11.067	1145	6.47531	702	21.2064	1552	22.1472	1526	14.3443	1229	13.8779	1267	0.127544	0.617316	normal	[J]	Translation, ribosomal structure and biogenesis	Molecular Function: nucleotide binding (GO:0000166);; Biological Process: mitochondrial RNA metabolic process (GO:0000959);; Molecular Function: aminoacyl-tRNA editing activity (GO:0002161);; Molecular Function: molecular_function (GO:0003674);; Molecular Function: catalytic activity (GO:0003824);; Molecular Function: aminoacyl-tRNA ligase activity (GO:0004812);; Molecular Function: threonine-tRN…	K01868|0.0e+00|bta:511740|K01868 threonyl-tRNA synthetase [EC:6.1.1.3] | (RefSeq) TARS2; threonine--tRNA ligase, mitochondrial	Aminoacyl-tRNA biosynthesis (ko00970)	[J]	Translation, ribosomal structure and biogenesis	tRNA synthetase class II core domain (G, H, P, S and T)	Threonine--tRNA ligase 1, cytoplasmic OS=Bos taurus OX=9913 GN=TARS1 PE=2 SV=1	J	Translation, ribosomal structure and biogenesis	threonine--tRNA ligase, mitochondrial isoform X1 [Bos taurus]	molecular function: binding (GO:0005488);; biological process: metabolic process (GO:0008152);; biological process: cellular process (GO:0009987);; molecular function: catalytic activity (GO:0003824);; cellular component: intracellular (GO:0005622);; cellular component: cellular anatomical entity (GO:0110165);; biological process: biological regulation (GO:0065007)
gene13025	HIF1A	HIF1A	15.8127	2478	4.7536	786	7.99253	1233	15.0821	2160	9.29518	1010	7.80309	788	8.20757	1020	7.60222	1012	0.108368	-0.813029	normal	[T]	Signal transduction mechanisms	Cellular Component: nuclear chromatin (GO:0000790);; Molecular Function: DNA-binding transcription factor activity, RNA polymerase II-specific (GO:0000981);; Molecular Function: DNA-binding transcription activator activity, RNA polymerase II-specific (GO:0001228);; Biological Process: angiogenesis (GO:0001525);; Biological Process: neural crest cell migration (GO:0001755);; Biological Process: ep…	K08268|0.0e+00|biu:109565231|K08268 hypoxia-inducible factor 1 alpha | (RefSeq) HIF1A; hypoxia-inducible factor 1-alpha	HIF-1 signaling pathway (ko04066);; Mitophagy - animal (ko04137);; Autophagy - animal (ko04140);; Th17 cell differentiation (ko04659);; Thyroid hormone signaling pathway (ko04919);; Kaposi sarcoma-associated herpesvirus infection (ko05167);; Pathways in cancer (ko05200);; Proteoglycans in cancer (ko05205);; Renal cell carcinoma (ko05211);; Central carbon metabolism in cancer (ko05230);; Choline m…	[TK]	Signal transduction mechanisms;; Transcription	PAS fold	Hypoxia-inducible factor 1-alpha OS=Bos taurus OX=9913 GN=HIF1A PE=2 SV=1	K	Transcription	hypoxia-inducible factor 1-alpha [Bos taurus]	cellular component: intracellular (GO:0005622);; cellular component: cellular anatomical entity (GO:0110165);; molecular function: transcription regulator activity (GO:0140110);; biological process: biological regulation (GO:0065007);; biological process: developmental process (GO:0032502);; biological process: cellular process (GO:0009987);; biological process: locomotion (GO:0040011);; biologic…
NewGene_8123	--	--	0.598133	57	2.26849	227	1.28105	120	2.07746	180	3.01849	199	2.48079	152	3.05523	230	0.984098	80	0.71026	0.279058	normal	--	--	--	--	--	--	--	--	--	--	--	--	--
gene2923	S100A1	S100A1	48.1488	1777	38.534	1477	35.5832	1257	32.5872	1114	199.979	4594	105.97	3316	102.594	2910	185.549	5033	1.80381e-06	1.49894	up	--	--	Molecular Function: calcium ion binding (GO:0005509);; Biological Process: regulation of heart contraction (GO:0008016);;	K10159|1.3e-23|xma:102230797|K10159 toll-like receptor 2 | (RefSeq) toll-like receptor 2 type-2 isoform X1	Phagosome (ko04145);; Toll-like receptor signaling pathway (ko04620);; Salmonella infection (ko05132);; Herpes simplex virus 1 infection (ko05168)	--	--	S-100/ICaBP type calcium binding domain	Protein S100-A1 OS=Bos taurus OX=9913 GN=S100A1 PE=1 SV=2	T	Signal transduction mechanisms	protein S100-A1 isoform X1 [Bos taurus]	molecular function: binding (GO:0005488);; biological process: biological regulation (GO:0065007)
gene23264	KIF18B	KIF18B	0	0	0	0	0	0	0	0	3.58806	326	0.473315	41	0.253248	27	0.154467	18	--	--	--	--	--	Cellular Component: astral microtubule (GO:0000235);; Biological Process: mitotic cell cycle (GO:0000278);; Molecular Function: microtubule motor activity (GO:0003777);; Molecular Function: ATP binding (GO:0005524);; Cellular Component: cytosol (GO:0005829);; Biological Process: microtubule-based movement (GO:0007018);; Biological Process: microtubule depolymerization (GO:0007019);; Molecular Fun…	K10401|1.7e-162|npr:108796129|K10401 kinesin family member 18/19 | (RefSeq) kinesin-like protein KIF18B	--	[Z]	Cytoskeleton	Kinesin motor domain	Kinesin-like protein KIF3A OS=Macaca fascicularis OX=9541 GN=KIF3A PE=2 SV=1	Z	Cytoskeleton	PREDICTED: kinesin-like protein KIF18B isoform X2 [Bison bison bison]	cellular component: intracellular (GO:0005622);; cellular component: cellular anatomical entity (GO:0110165);; biological process: cellular process (GO:0009987);; molecular function: catalytic activity (GO:0003824);; molecular function: binding (GO:0005488);; biological process: biological regulation (GO:0065007)
gene22617	GP1BA	GP1BA	0	0	0	0	0	0	0.033965	5	0	0	0	0	0	0	0	0	--	--	--	--	--	Biological Process: cell morphogenesis (GO:0000902);; Molecular Function: peptide receptor activity (GO:0001653);; Biological Process: cell activation (GO:0001775);; Biological Process: regulation of protein phosphorylation (GO:0001932);; Biological Process: negative regulation of protein phosphorylation (GO:0001933);; Biological Process: regulation of immune system process (GO:0002682);; Molecul…	K06261|1.6e-225|bta:504977|K06261 platelet glycoprotein Ib alpha chain | (RefSeq) GP1BA; LOW QUALITY PROTEIN: platelet glycoprotein Ib alpha chain	ECM-receptor interaction (ko04512);; Platelet activation (ko04611);; Hematopoietic cell lineage (ko04640)	[R]	General function prediction only	Leucine rich repeat	Platelet glycoprotein Ib alpha chain OS=Canis lupus familiaris OX=9615 GN=GP1BA PE=2 SV=2	T	Signal transduction mechanisms	TPA: reticulon 4 receptor-like [Bos taurus]	biological process: developmental process (GO:0032502);; molecular function: molecular transducer activity (GO:0060089);; biological process: cellular process (GO:0009987);; biological process: biological regulation (GO:0065007);; molecular function: molecular function regulator (GO:0098772);; molecular function: binding (GO:0005488);; cellular component: intracellular (GO:0005622);; cellular com…
gene17234	YAP1	YAP1	11.7818	2143	13.4454	2526	8.14081	1434	9.58227	1591	17.0697	2272	14.8014	1564	19.7223	2691	17.7325	2405	0.569064	0.240883	normal	--	--	Biological Process: cell morphogenesis (GO:0000902);; Molecular Function: transcription regulatory region sequence-specific DNA binding (GO:0000976);; Molecular Function: RNA polymerase II transcription regulatory region sequence-specific DNA binding (GO:0000977);; Molecular Function: RNA polymerase II cis-regulatory region sequence-specific DNA binding (GO:0000978);; Molecular Function: cis-regu…	K16687|3.2e-182|chx:102174763|K16687 transcriptional coactivator YAP1 | (RefSeq) YAP1; Yes associated protein 1	Hippo signaling pathway (ko04390);; Hippo signaling pathway - multiple species (ko04392)	[O]	Posttranslational modification, protein turnover, chaperones	WW domain	--	K	Transcription	transcriptional coactivator YAP1 isoform X7 [Ovis aries]	biological process: developmental process (GO:0032502);; molecular function: binding (GO:0005488);; biological process: response to stimulus (GO:0050896);; biological process: cellular process (GO:0009987);; biological process: multicellular organismal process (GO:0032501);; biological process: biological regulation (GO:0065007);; biological process: growth (GO:0040007);; molecular function: tran…
gene31934	LOC532367	LOC532367	0	0	0	0	0	0	0	0	0	0	0	0	0	0	0	0	--	--	--	--	--	--	K22823|1.4e-41|mna:107527521|K22823 non-structural maintenance of chromosomes element 3 | (RefSeq) NSMCE3; non-structural maintenance of chromosomes element 3 homolog	--	[S]	Function unknown	MAGE family	Melanoma-associated antigen B10 OS=Canis lupus familiaris OX=9615 GN=MAGEB10 PE=2 SV=1	S	Function unknown	melanoma-associated antigen B16 [Bos taurus]	--
gene23816	CENPH	CENPH	0	0	0.197724	11	0	0	0	0	0.796914	29	0.828644	28	0.324428	14	0.248518	12	--	--	--	--	--	Cellular Component: kinetochore (GO:0000776);; Cellular Component: nucleoplasm (GO:0005654);; Cellular Component: nucleolus (GO:0005730);; Molecular Function: kinetochore binding (GO:0043515);; Biological Process: kinetochore assembly (GO:0051382);;	K11500|4.3e-120|bta:505284|K11500 centromere protein H | (RefSeq) CENPH; centromere protein H	--	--	--	Centromere protein H (CENP-H)	Centromere protein H OS=Bos taurus OX=9913 GN=CENPH PE=2 SV=1	S	Function unknown	centromere protein H [Bos taurus]	cellular component: intracellular (GO:0005622);; cellular component: cellular anatomical entity (GO:0110165);; molecular function: binding (GO:0005488);; biological process: cellular process (GO:0009987)
gene27554	LOC104975830	LOC104975830	0	0	0	0	0	0	0	0	0	0	0	0	0	0	0	0	--	--	--	--	--	--	--	--	--	--	Jacalin-like lectin domain	--	S	Function unknown	zymogen granule protein 16 homolog B-like [Bos taurus]	--
gene15828	CPXM1	CPXM1	10.2229	1007	5.81816	605	3.56275	346	3.93954	355	4.85225	332	3.80725	242	4.68143	366	4.77677	400	0.136125	-0.811821	normal	[O]	Posttranslational modification, protein turnover, chaperones	Molecular Function: metallocarboxypeptidase activity (GO:0004181);; Molecular Function: zinc ion binding (GO:0008270);;	K08638|0.0e+00|bom:102270472|K08638 carboxypeptidase X1 [EC:3.4.17.-] | (RefSeq) CPXM1; carboxypeptidase X, M14 family member 1	--	[R]	General function prediction only	Zinc carboxypeptidase	Carboxypeptidase E OS=Pan troglodytes OX=9598 GN=CPE PE=2 SV=1	S	Function unknown	probable carboxypeptidase X1 precursor [Bos taurus]	molecular function: catalytic activity (GO:0003824);; biological process: metabolic process (GO:0008152);; molecular function: binding (GO:0005488)
gene27085	RNF125	RNF125	0.64525	146	0.481849	115	0.730724	152	1.5906	316	0.596072	90	1.41049	185	0.94224	169	1.2755	173	0.769579	-0.201002	normal	--	--	Cellular Component: Golgi membrane (GO:0000139);; Biological Process: protein polyubiquitination (GO:0000209);; Biological Process: regulation of cytokine production (GO:0001817);; Biological Process: negative regulation of cytokine production (GO:0001818);; Molecular Function: p53 binding (GO:0002039);; Biological Process: regulation of immune system process (GO:0002682);; Biological Process: ne…	K12170|2.0e-107|biu:109577894|K12170 E3 ubiquitin-protein ligase RNF125 [EC:2.3.2.27] | (RefSeq) RNF125; E3 ubiquitin-protein ligase RNF125 isoform X1	RIG-I-like receptor signaling pathway (ko04622)	--	--	C2HC Zing finger domain	E3 ubiquitin-protein ligase RNF125 OS=Macaca fascicularis OX=9541 GN=RNF125 PE=2 SV=3	O	Posttranslational modification, protein turnover, chaperones	E3 ubiquitin-protein ligase RNF125 isoform X1 [Bos taurus]	cellular component: cellular anatomical entity (GO:0110165);; biological process: metabolic process (GO:0008152);; biological process: cellular process (GO:0009987);; biological process: biological regulation (GO:0065007);; molecular function: binding (GO:0005488);; molecular function: catalytic activity (GO:0003824);; cellular component: intracellular (GO:0005622);; biological process: response …
gene32202	LOC782159	LOC782159	0	0	0	0	0	0	0	0	0	0	0	0	0	0	0	0	--	--	--	--	--	--	K22823|1.1e-49|ggo:101147087|K22823 non-structural maintenance of chromosomes element 3 | (RefSeq) NSMCE3; non-structural maintenance of chromosomes element 3 homolog	--	[S]	Function unknown	MAGE family	Melanoma-associated antigen B18 OS=Macaca fascicularis OX=9541 GN=MAGEB18 PE=2 SV=1	S	Function unknown	TPA: melanoma antigen family B, 4-like [Bos taurus]	--
gene10448	LOC619011	OR13E13P	0	0	0	0	0	0	0	0	0	0	0	0	0	0	0	0	--	--	--	--	--	Molecular Function: G protein-coupled receptor activity (GO:0004930);; Molecular Function: olfactory receptor activity (GO:0004984);; Cellular Component: plasma membrane (GO:0005886);; Cellular Component: integral component of membrane (GO:0016021);;	K04257|3.0e-191|bta:619011|K04257 olfactory receptor | (RefSeq) LOW QUALITY PROTEIN: olfactory receptor 2S2-like	Olfactory transduction (ko04740)	--	--	Olfactory receptor	Olfactory receptor-like protein OLF3 OS=Canis lupus familiaris OX=9615 PE=3 SV=1	T	Signal transduction mechanisms	LOW QUALITY PROTEIN: olfactory receptor 2S2-like [Bos taurus]	molecular function: molecular transducer activity (GO:0060089);; cellular component: cellular anatomical entity (GO:0110165)
gene30525	CABP4	CABP4	0	0	0	0	0	0	0	0	0	0	0	0	0	0	0	0	--	--	--	--	--	Molecular Function: calcium channel regulator activity (GO:0005246);; Molecular Function: calcium ion binding (GO:0005509);; Cellular Component: cytosol (GO:0005829);; Biological Process: visual perception (GO:0007601);; Biological Process: phototransduction (GO:0007602);; Biological Process: photoreceptor cell morphogenesis (GO:0008594);; Molecular Function: ion channel binding (GO:0044325);; Bi…	K23531|2.9e-99|biu:109554200|K23531 calcium-binding protein 1/2/4/5 | (RefSeq) CABP4; calcium-binding protein 4	--	[T]	Signal transduction mechanisms	EF hand	Calcium-binding protein 4 OS=Bos taurus OX=9913 GN=CABP4 PE=2 SV=1	T	Signal transduction mechanisms	PREDICTED: calcium-binding protein 4 [Bos indicus]	molecular function: molecular function regulator (GO:0098772);; biological process: biological regulation (GO:0065007);; molecular function: binding (GO:0005488);; cellular component: cellular anatomical entity (GO:0110165);; biological process: multicellular organismal process (GO:0032501);; biological process: cellular process (GO:0009987);; biological process: signaling (GO:0023052);; biologic…
gene8691	ANGPTL6	ANGPTL6	0	0	0	0	0	0	0.146246	22	0.017603	2	0.066283	8	0	0	0	0	--	--	--	--	--	Cellular Component: secretory granule (GO:0030141);;	K10104|7.4e-52|epa:110244575|K10104 ficolin | (RefSeq) ryncolin-1	--	[R]	General function prediction only	Fibrinogen beta and gamma chains, C-terminal globular domain	Angiopoietin-related protein 1 OS=Bos taurus OX=9913 GN=ANGPTL1 PE=2 SV=1	S	Function unknown	angiopoietin-related protein 6 isoform X1 [Bos taurus]	cellular component: intracellular (GO:0005622);; cellular component: cellular anatomical entity (GO:0110165)
gene2462	KLHDC7A	KLHDC7A	0.036641	12	0.013522	5	0.025397	8	0.052291	16	0	0	0	0	0.007854	2	0.009158	3	--	--	--	--	--	Cellular Component: ubiquitin ligase complex (GO:0000151);; Molecular Function: protein binding (GO:0005515);; Cellular Component: cellular_component (GO:0005575);; Cellular Component: intracellular (GO:0005622);; Cellular Component: obsolete cell (GO:0005623);; Cellular Component: cullin-RING ubiquitin ligase complex (GO:0031461);; Cellular Component: Cul3-RING ubiquitin ligase complex (GO:00314…	K10476|5.3e-82|lcm:102358370|K10476 kelch repeat and BTB domain-containing protein 11 | (RefSeq) kelch repeat and BTB domain-containing protein 11-like	--	[R]	General function prediction only	Kelch motif	Kelch domain-containing protein 7A (Fragment) OS=Pongo abelii OX=9601 GN=KLHDC7A PE=2 SV=4	S	Function unknown	TPA: Kelch domain-containing protein 7A-like [Bos taurus]	cellular component: protein-containing complex (GO:0032991);; molecular function: binding (GO:0005488);; cellular component: intracellular (GO:0005622)
NewGene_2004	--	--	0	0	0	0	0	0	0.345288	13	0	0	0	0	0.344992	11	0	0	--	--	--	--	--	--	--	--	--	--	--	--	--	--	--	--
gene14194	ASAP2	ASAP2	1.16051	260	1.44108	341	2.00639	443	1.87192	383	1.5757	245	3.39478	490	1.66108	295	1.07578	205	0.820418	-0.135928	normal	--	--	Molecular Function: GTPase activator activity (GO:0005096);; Molecular Function: metal ion binding (GO:0046872);;	K12488|0.0e+00|bta:618009|K12488 Arf-GAP with SH3 domain, ANK repeat and PH domain-containing protein | (RefSeq) ASAP2; arf-GAP with SH3 domain, ANK repeat and PH domain-containing protein 2 isoform X1	Endocytosis (ko04144);; Fc gamma R-mediated phagocytosis (ko04666)	[T]	Signal transduction mechanisms	Putative GTPase activating protein for Arf	Arf-GAP with SH3 domain, ANK repeat and PH domain-containing protein 1 OS=Bos taurus OX=9913 GN=ASAP1 PE=1 SV=1	T	Signal transduction mechanisms	TPA: ArfGAP with SH3 domain, ankyrin repeat and PH domain 2 [Bos taurus]	molecular function: molecular function regulator (GO:0098772);; biological process: biological regulation (GO:0065007);; molecular function: binding (GO:0005488)
gene2018	TTLL4	TTLL4	1.26895	232	1.21508	240	1.57796	271	1.56857	265	6.85426	784	3.50492	377	3.76553	524	4.66108	703	5.71232e-05	1.26847	up	--	--	Molecular Function: ATP binding (GO:0005524);; Molecular Function: tubulin binding (GO:0015631);; Biological Process: protein polyglutamylation (GO:0018095);; Cellular Component: ciliary basal body (GO:0036064);; Molecular Function: protein-glutamic acid ligase activity (GO:0070739);; Cellular Component: 9+0 non-motile cilium (GO:0097731);;	K16601|0.0e+00|bta:511853|K16601 tubulin polyglutamylase TTLL4 [EC:6.-.-.-] | (RefSeq) TTLL4; tubulin polyglutamylase TTLL4	--	[O]	Posttranslational modification, protein turnover, chaperones	Tubulin-tyrosine ligase family	Tubulin polyglutamylase TTLL5 OS=Pongo abelii OX=9601 GN=TTLL5 PE=2 SV=1	O	Posttranslational modification, protein turnover, chaperones	TPA: CG3964-like [Bos taurus]	molecular function: binding (GO:0005488);; biological process: metabolic process (GO:0008152);; biological process: cellular process (GO:0009987);; cellular component: intracellular (GO:0005622);; cellular component: cellular anatomical entity (GO:0110165);; molecular function: catalytic activity (GO:0003824)
gene8219	GMIP	GMIP	1.50996	211	0.662637	98	0.77585	107	1.39603	178	1.03067	100	0.846486	77	1.26882	141	0.765841	91	0.367038	-0.538094	normal	--	--	Molecular Function: GTPase activator activity (GO:0005096);; Cellular Component: nucleoplasm (GO:0005654);; Cellular Component: cytosol (GO:0005829);; Cellular Component: plasma membrane (GO:0005886);; Biological Process: negative regulation of GTPase activity (GO:0034260);; Biological Process: intracellular signal transduction (GO:0035556);; Molecular Function: metal ion binding (GO:0046872);;	K20653|0.0e+00|biu:109561367|K20653 GEM interacting protein | (RefSeq) GMIP; GEM-interacting protein isoform X1	--	[T]	Signal transduction mechanisms	RhoGAP domain	Rho GTPase-activating protein 29 OS=Bos taurus OX=9913 GN=ARHGAP29 PE=2 SV=1	T	Signal transduction mechanisms	TPA: GEM interacting protein [Bos taurus]	molecular function: molecular function regulator (GO:0098772);; biological process: biological regulation (GO:0065007);; cellular component: cellular anatomical entity (GO:0110165);; biological process: cellular process (GO:0009987);; biological process: signaling (GO:0023052);; biological process: response to stimulus (GO:0050896);; molecular function: binding (GO:0005488)
NewGene_2797	--	--	0	0	0.273409	8	0.149403	4	0	0	0.167596	4	0	0	0	0	0	0	--	--	--	--	--	--	--	--	--	--	--	--	--	--	--	--
gene21496	SULT2A1	SULT2A1	0	0	0	0	0	0	0	0	0	0	0	0	0	0	0	0	--	--	--	--	--	Molecular Function: sulfotransferase activity (GO:0008146);;	K11822|3.4e-162|bta:533560|K11822 bile-salt sulfotransferase [EC:2.8.2.14] | (RefSeq) SULT2A1; bile-salt sulfotransferase 2A1	Metabolism of xenobiotics by cytochrome P450 (ko00980);; Bile secretion (ko04976);; Chemical carcinogenesis (ko05204)	[R]	General function prediction only	Sulfotransferase domain	Bile salt sulfotransferase OS=Macaca fascicularis OX=9541 GN=SULT2A1 PE=2 SV=2	S	Function unknown	bile-salt sulfotransferase 2A1 isoform X1 [Bos taurus]	molecular function: catalytic activity (GO:0003824)
gene18824	RRP15	RRP15	15.8418	831	7.712	427	11.1438	576	12.0253	577	7.84708	286	5.46741	185	4.86088	203	7.80913	348	0.00180742	-1.25287	down	--	--	Biological Process: rRNA processing (GO:0006364);;	--	--	[S]	Function unknown	Rrp15p	RRP15-like protein OS=Bos taurus OX=9913 GN=RRP15 PE=2 SV=1	S	Function unknown	RRP15-like protein [Bos taurus]	biological process: metabolic process (GO:0008152);; biological process: cellular process (GO:0009987)
gene9738	EBF1	EBF1	3.146	562	4.06823	767	4.82952	868	5.63311	914	4.58356	586	8.57403	985	7.04646	983	5.30833	793	0.699858	0.164227	normal	--	--	Molecular Function: DNA binding (GO:0003677);; Molecular Function: DNA-binding transcription factor activity (GO:0003700);; Cellular Component: nucleus (GO:0005634);; Biological Process: multicellular organism development (GO:0007275);; Molecular Function: metal ion binding (GO:0046872);; Molecular Function: protein dimerization activity (GO:0046983);;	K09103|0.0e+00|biu:109562258|K09103 early B-cell factor | (RefSeq) EBF1; transcription factor COE1 isoform X1	--	[K]	Transcription	Transcription factor COE1 DNA-binding domain	Transcription factor COE2 OS=Bos taurus OX=9913 GN=EBF2 PE=2 SV=1	K	Transcription	transcription factor COE1 isoform X1 [Equus caballus]	molecular function: binding (GO:0005488);; molecular function: transcription regulator activity (GO:0140110);; cellular component: intracellular (GO:0005622);; cellular component: cellular anatomical entity (GO:0110165);; biological process: multicellular organismal process (GO:0032501);; biological process: developmental process (GO:0032502)
gene2039	ANKZF1	ANKZF1	2.45163	278	3.51144	423	5.98811	672	3.05695	319	4.43708	355	6.85527	509	5.30624	485	3.55653	349	0.89877	0.0734404	normal	--	--	Cellular Component: cytoplasm (GO:0005737);; Biological Process: cellular response to hydrogen peroxide (GO:0070301);;	--	--	[R]	General function prediction only	Bacteroidetes VLRF1 release factor	Ankyrin repeat and zinc finger domain-containing protein 1 OS=Bos taurus OX=9913 GN=ANKZF1 PE=2 SV=2	A	RNA processing and modification	ankyrin repeat and zinc finger domain-containing protein 1 isoform X1 [Bos taurus]	cellular component: cellular anatomical entity (GO:0110165);; biological process: cellular process (GO:0009987);; biological process: response to stimulus (GO:0050896)
gene7939	PLAC8	PLAC8B	3.20411	105	8.20983	282	9.38374	296	13.9189	416	112.808	2553	55.8787	1175	56.2214	1449	92.8124	2563	5.33073e-12	2.87048	up	--	--	Molecular Function: chromatin binding (GO:0003682);; Biological Process: positive regulation of cell population proliferation (GO:0008284);; Biological Process: response to cold (GO:0009409);; Biological Process: negative regulation of multicellular organism growth (GO:0040015);; Biological Process: defense response to bacterium (GO:0042742);; Biological Process: negative regulation of apoptotic …	--	--	--	--	PLAC8 family	Placenta-specific gene 8 protein OS=Bos taurus OX=9913 GN=PLAC8 PE=3 SV=1	S	Function unknown	placenta-specific gene 8 protein [Bos taurus]	molecular function: binding (GO:0005488);; biological process: biological regulation (GO:0065007);; biological process: response to stimulus (GO:0050896);; biological process: interspecies interaction between organisms (GO:0044419);; biological process: cellular process (GO:0009987);; biological process: developmental process (GO:0032502)
gene22038	LOC789715	LOC789715	0	0	0.487118	37	0.150066	11	0.39867	26	0	0	0.326757	15	0.088845	5	0.122146	8	--	--	--	--	--	Molecular Function: nucleic acid binding (GO:0003676);; Biological Process: regulation of transcription, DNA-templated (GO:0006355);; Molecular Function: metal ion binding (GO:0046872);;	K09228|5.6e-98|bta:504913|K09228 KRAB domain-containing zinc finger protein | (RefSeq) ZNF548; zinc finger protein 548	Herpes simplex virus 1 infection (ko05168)	[R]	General function prediction only	--	--	K	Transcription	LOW QUALITY PROTEIN: zinc finger protein 548 [Bos taurus]	molecular function: binding (GO:0005488);; biological process: biological regulation (GO:0065007)
gene9846	MBLAC2	MBLAC2	0.931725	161	2.0201	368	1.62466	276	2.30936	365	0.911465	109	1.79373	200	1.3035	179	0.97371	143	0.0626895	-0.81319	normal	[R]	General function prediction only	--	K14026|3.3e-31|ocu:100353303|K14026 SEL1 protein | (RefSeq) SEL1L; SEL1L ERAD E3 ligase adaptor subunit	Protein processing in endoplasmic reticulum (ko04141)	[R]	General function prediction only	Metallo-beta-lactamase superfamily	Metallo-beta-lactamase domain-containing protein 2 OS=Bos taurus OX=9913 GN=MBLAC2 PE=2 SV=1	S	Function unknown	metallo-beta-lactamase domain-containing protein 2 [Bos taurus]	--
gene29019	WDR17	WDR17	0.429697	79	0.858048	160	1.26623	221	0.79622	132	3.03724	369	3.88287	447	3.63264	514	5.83426	882	1.43133e-06	1.94726	up	--	--	Molecular Function: protein binding (GO:0005515);; Cellular Component: cellular_component (GO:0005575);; Cellular Component: intracellular (GO:0005622);; Cellular Component: obsolete cell (GO:0005623);; Cellular Component: cytoplasm (GO:0005737);; Cellular Component: obsolete intracellular part (GO:0044424);; Cellular Component: obsolete cell part (GO:0044464);;	K20045|4.1e-47|adf:107347951|K20045 intersectin | (RefSeq) intersectin-1-like	--	--	--	WD domain, G-beta repeat	Coronin-7 OS=Bos taurus OX=9913 GN=CORO7 PE=2 SV=1	B	Chromatin structure and dynamics	WD repeat-containing protein 17 isoform X1 [Bos taurus]	molecular function: binding (GO:0005488);; cellular component: intracellular (GO:0005622);; cellular component: cellular anatomical entity (GO:0110165)
gene20679	SHCBP1	SHCBP1	0.023112	3	0.387964	43	0.122783	13	0.104779	10	0	0	0.034871	3	0.294776	25	0	0	--	--	--	--	--	Biological Process: fibroblast growth factor receptor signaling pathway (GO:0008543);; Molecular Function: SH2 domain binding (GO:0042169);; Biological Process: regulation of neural precursor cell proliferation (GO:2000177);;	--	--	--	--	Right handed beta helix region	--	S	Function unknown	SHC SH2 domain-binding protein 1 [Bos taurus]	biological process: cellular process (GO:0009987);; biological process: signaling (GO:0023052);; biological process: response to stimulus (GO:0050896);; biological process: biological regulation (GO:0065007);; molecular function: binding (GO:0005488)
gene16254	SYS1	SYS1	45.7187	3292	34.7843	2681	70.1027	5029	46.5884	3083	61.5243	2954	56.816	2624	64.5846	3559	52.5205	3215	0.70483	-0.1587	normal	--	--	Cellular Component: Golgi membrane (GO:0000139);; Biological Process: protein transport (GO:0015031);; Cellular Component: integral component of membrane (GO:0016021);;	K20318|6.5e-85|biu:109567483|K20318 protein SYS1 | (RefSeq) SYS1; protein SYS1 homolog isoform X1	--	[U]	Intracellular trafficking, secretion, and vesicular transport	Integral membrane protein S linking to the trans Golgi network	Protein SYS1 homolog OS=Bos taurus OX=9913 GN=SYS1 PE=2 SV=1	U	Intracellular trafficking, secretion, and vesicular transport	protein SYS1 homolog [Bos taurus]	cellular component: cellular anatomical entity (GO:0110165);; biological process: localization (GO:0051179)
gene32056	PDK3	PDK3	2.25493	190	2.76925	258	4.19688	387	2.97505	249	6.67183	404	6.46749	365	4.84656	332	5.61501	418	0.122187	0.535141	normal	--	--	Molecular Function: protein serine/threonine kinase activity (GO:0004674);; Molecular Function: pyruvate dehydrogenase (acetyl-transferring) kinase activity (GO:0004740);; Molecular Function: ATP binding (GO:0005524);; Cellular Component: nucleolus (GO:0005730);; Cellular Component: mitochondrion (GO:0005739);; Cellular Component: mitochondrial matrix (GO:0005759);; Biological Process: regulation…	K00898|2.2e-233|bbub:102394745|K00898 pyruvate dehydrogenase kinase 2/3/4 [EC:2.7.11.2] | (RefSeq) PDK3; pyruvate dehydrogenase kinase, isozyme 3 isoform X1	--	[T]	Signal transduction mechanisms	Mitochondrial branched-chain alpha-ketoacid dehydrogenase kinase	[Pyruvate dehydrogenase (acetyl-transferring)] kinase isozyme 4, mitochondrial OS=Rhinolophus ferrumequinum OX=59479 GN=PDK4 PE=2 SV=1	T	Signal transduction mechanisms	pyruvate dehydrogenase kinase, isozyme 3 isoform X1 [Bos taurus]	molecular function: catalytic activity (GO:0003824);; biological process: metabolic process (GO:0008152);; biological process: cellular process (GO:0009987);; molecular function: binding (GO:0005488);; cellular component: intracellular (GO:0005622);; cellular component: cellular anatomical entity (GO:0110165);; biological process: biological regulation (GO:0065007);; biological process: signaling…
gene5377	LRRC61	LRRC61	3.34844	147	9.09207	419	4.27308	184	3.90569	156	6.08461	185	5.53305	156	5.23799	182	4.47042	166	0.564258	-0.320572	normal	--	--	--	K09228|4.3e-47|fch:114016685|K09228 KRAB domain-containing zinc finger protein | (RefSeq) uncharacterized protein LOC114016685	Herpes simplex virus 1 infection (ko05168)	[T]	Signal transduction mechanisms	Leucine Rich repeats (2 copies)	Leucine-rich repeat-containing protein 61 OS=Bos taurus OX=9913 GN=LRRC61 PE=2 SV=1	T	Signal transduction mechanisms	TPA: leucine-rich repeat-containing protein 61 [Bos taurus]	--
gene27135	CABLES1	CABLES1	0.89762	87	1.66264	170	0.864755	83	1.63204	145	1.84304	124	1.71795	107	3.83441	294	0.732711	61	0.660624	0.351165	normal	--	--	Biological Process: regulation of cell cycle (GO:0051726);;	K09528|3.4e-22|cbr:CBG04113|K09528 DnaJ homolog subfamily C member 8 | (RefSeq) Hypothetical protein CBG04113	--	[D]	Cell cycle control, cell division, chromosome partitioning	Cyclin, N-terminal domain	--	D	Cell cycle control, cell division, chromosome partitioning	CDK5 and ABL1 enzyme substrate 1 isoform X1 [Bos taurus]	biological process: biological regulation (GO:0065007)
gene13469	TLX2	TLX2	0.046513	4	0.037927	3	0.030163	2	0	0	0	0	0.091241	4	0.141762	8	0.104675	6	--	--	--	--	--	--	K15606|2.3e-09|uah:113243625|K15606 T-cell leukemia homeobox protein 2 | (RefSeq) TLX2; T-cell leukemia homeobox protein 2 isoform X1	--	--	--	--	--	--	--	T-cell leukemia homeobox protein 2 isoform X1 [Mustela erminea]	--
gene5637	MUCL1	MUCL1	0	0	0	0	0	0	0	0	0	0	0	0	0	0	0	0	--	--	--	--	--	--	--	--	--	--	--	--	--	--	mucin-like protein 1 precursor [Bos taurus]	--
gene30736	LOC100300684	LOC100300684	0	0	0	0	0	0	0	0	0	0	0	0	0	0	0	0	--	--	--	--	--	--	--	--	--	--	Cancer/testis gene family 47	--	S	Function unknown	TPA: cancer/testis antigen family 147, member B1-like, partial [Bos taurus]	--
gene21118	TYROBP	TYROBP	1.37187	29	1.64673	38	1.36943	32	0.881292	19	1.99676	35	1.34211	21	2.39284	42	2.05553	40	--	--	--	--	--	Biological Process: microglial cell activation involved in immune response (GO:0002282);; Biological Process: neutrophil activation involved in immune response (GO:0002283);; Molecular Function: signaling receptor binding (GO:0005102);; Cellular Component: obsolete cell (GO:0005623);; Biological Process: integrin-mediated signaling pathway (GO:0007229);; Cellular Component: cell surface (GO:00099…	K07992|1.2e-50|bta:282390|K07992 TYRO protein tyrosine kinase binding protein | (RefSeq) TYROBP; TYRO protein tyrosine kinase-binding protein precursor	Osteoclast differentiation (ko04380);; Natural killer cell mediated cytotoxicity (ko04650)	--	--	--	TYRO protein tyrosine kinase-binding protein OS=Bos taurus OX=9913 GN=TYROBP PE=3 SV=1	T	Signal transduction mechanisms	TYRO protein tyrosine kinase-binding protein isoform X1 [Bos taurus]	biological process: immune system process (GO:0002376);; biological process: cellular process (GO:0009987);; biological process: response to stimulus (GO:0050896);; molecular function: binding (GO:0005488);; biological process: signaling (GO:0023052);; biological process: biological regulation (GO:0065007);; cellular component: cellular anatomical entity (GO:0110165);; biological process: multice…
gene20169	MSI1	--	0.151606	7	0	0	0.354679	16	0.563034	23	0.509207	16	0	0	0.293088	11	0.157634	6	--	--	--	--	--	--	--	--	--	--	--	--	--	--	--	--
gene3503	ABCA4	ABCA4	0	0	0.005883	3	0	0	0	0	0.038127	9	0.158431	33	0.102099	27	0.056851	16	--	--	--	[V]	Defense mechanisms	Cellular Component: photoreceptor outer segment (GO:0001750);; Molecular Function: lipid transporter activity (GO:0005319);; Molecular Function: ATP binding (GO:0005524);; Molecular Function: phospholipid transporter activity (GO:0005548);; Cellular Component: endoplasmic reticulum (GO:0005783);; Cellular Component: integral component of plasma membrane (GO:0005887);; Biological Process: phosphol…	K05644|0.0e+00|bta:281584|K05644 ATP-binding cassette, subfamily A (ABC1), member 4 | (RefSeq) ABCA4; retinal-specific ATP-binding cassette transporter	ABC transporters (ko02010)	[IR]	Lipid transport and metabolism;; General function prediction only	ABC-2 family transporter protein	--	I	Lipid transport and metabolism	TPA: ATP-binding cassette, sub-family A (ABC1), member 4 [Bos taurus]	cellular component: cellular anatomical entity (GO:0110165);; molecular function: transporter activity (GO:0005215);; molecular function: binding (GO:0005488);; biological process: localization (GO:0051179);; cellular component: intracellular (GO:0005622);; biological process: multicellular organismal process (GO:0032501);; molecular function: catalytic activity (GO:0003824);; biological process:…
NewGene_4116	--	--	0	0	0	0	0	0	0.174373	2	0	0	0	0	0	0	0	0	--	--	--	--	--	--	--	--	--	--	--	--	--	--	--	--
gene5002	WASL	WASL	6.24204	1158	4.49287	869	4.92707	880	6.73287	1064	6.79907	879	6.24199	740	4.89808	705	6.61343	1010	0.508534	-0.241836	normal	--	--	Molecular Function: actin binding (GO:0003779);; Cellular Component: nucleus (GO:0005634);; Cellular Component: cytosol (GO:0005829);; Biological Process: response to bacterium (GO:0009617);; Cellular Component: lamellipodium (GO:0030027);; Biological Process: actin filament polymerization (GO:0030041);; Cellular Component: actin cap (GO:0030478);; Biological Process: regulation of protein locali…	K23612|7.0e-205|biu:109557585|K23612 neural Wiskott-Aldrich syndrome protein | (RefSeq) WASL; neural Wiskott-Aldrich syndrome protein	Endocytosis (ko04144);; Adherens junction (ko04520);; Regulation of actin cytoskeleton (ko04810);; Bacterial invasion of epithelial cells (ko05100);; Salmonella infection (ko05132);; Yersinia infection (ko05135)	[TZ]	Signal transduction mechanisms;; Cytoskeleton	WH1 domain	Neural Wiskott-Aldrich syndrome protein OS=Bos taurus OX=9913 GN=WASL PE=1 SV=1	Z	Cytoskeleton	neural Wiskott-Aldrich syndrome protein isoform X1 [Bos taurus]	molecular function: binding (GO:0005488);; cellular component: intracellular (GO:0005622);; cellular component: cellular anatomical entity (GO:0110165);; biological process: interspecies interaction between organisms (GO:0044419);; biological process: response to stimulus (GO:0050896);; biological process: cellular process (GO:0009987);; biological process: biological regulation (GO:0065007);; bi…
gene13390	TMEM131	TMEM131	13.7208	3979	15.4983	4748	16.5763	4729	14.1295	3753	16.5844	3331	24.0147	4484	17.8516	4103	23.1624	5702	0.856587	0.0672274	normal	--	--	Cellular Component: membrane (GO:0016020);; Cellular Component: integral component of membrane (GO:0016021);;	--	--	[S]	Function unknown	Transmembrane protein 131-like	Transmembrane protein 131-like OS=Bos taurus OX=9913 GN=TMEM131L PE=2 SV=2	S	Function unknown	transmembrane protein 131 isoform X1 [Bos taurus]	cellular component: cellular anatomical entity (GO:0110165)
gene30875	SMIM10	SMIM10	0.116223	9	2.10161	172	1.76266	135	1.56492	111	1.83169	99	2.71297	136	3.59546	221	1.22167	81	0.653763	0.456055	normal	--	--	--	--	--	--	--	Domain of unknown function (DUF4560)	--	S	Function unknown	uncharacterized protein LOC100302527 [Bos taurus]	--
NewGene_6199	--	--	0.368292	14	0	0	0.405496	16	0.521567	18	0.118432	4	0	0	0	0	0	0	--	--	--	--	--	--	--	--	--	--	--	--	--	--	--	--
gene13313	CASC4	GOLM2	11.7641	1680	16.5225	2468	11.8926	1661	14.455	1862	16.745	1644	15.813	1424	12.0326	1349	10.8638	1291	0.182316	-0.376437	normal	--	--	Cellular Component: Golgi apparatus (GO:0005794);; Cellular Component: integral component of membrane (GO:0016021);;	--	--	--	--	--	Protein GOLM2 OS=Pongo abelii OX=9601 GN=GOLM2 PE=2 SV=1	S	Function unknown	protein CASC4 isoform X1 [Bos taurus]	cellular component: intracellular (GO:0005622);; cellular component: cellular anatomical entity (GO:0110165)
NewGene_3663	--	--	0.245728	9	1.89882	69	0.845234	29	1.27075	55	2.52222	73	2.98599	92	2.89919	87	4.69433	159	0.0421314	1.42107	normal	--	--	--	--	--	--	--	--	--	--	--	--	--
gene15863	SAMD10	SAMD10	0.372053	34	0.53282	47	0.513543	45	1.402	109	0.407493	23	0.984001	53	0.219092	16	0.797097	40	0.345489	-0.774206	normal	--	--	Molecular Function: protein binding (GO:0005515);;	--	--	--	--	SAM domain (Sterile alpha motif)	Sterile alpha motif domain-containing protein 12 OS=Pongo abelii OX=9601 GN=SAMD12 PE=2 SV=1	S	Function unknown	sterile alpha motif domain-containing protein 10 isoform X1 [Bos taurus]	molecular function: binding (GO:0005488)
gene29903	RSF1	RSF1	1.45101	636	1.15918	542	1.25679	542	1.36105	545	1.87747	577	2.62554	741	2.55604	888	3.52568	1311	0.0856197	0.643055	normal	--	--	Cellular Component: nucleoplasm (GO:0005654);; Biological Process: nucleosome assembly (GO:0006334);; Biological Process: chromatin remodeling (GO:0006338);; Biological Process: DNA-templated transcription, initiation (GO:0006352);; Biological Process: nucleosome positioning (GO:0016584);; Cellular Component: RSF complex (GO:0031213);; Molecular Function: histone binding (GO:0042393);; Biological…	K11657|0.0e+00|biu:109554293|K11657 remodeling and spacing factor 1 | (RefSeq) RSF1; remodeling and spacing factor 1 isoform X1	--	--	--	WSTF, HB1, Itc1p, MBD9 motif 1	--	S	Function unknown	remodeling and spacing factor 1 isoform X1 [Bos taurus]	cellular component: cellular anatomical entity (GO:0110165);; biological process: cellular process (GO:0009987);; biological process: metabolic process (GO:0008152);; cellular component: intracellular (GO:0005622);; cellular component: protein-containing complex (GO:0032991);; molecular function: binding (GO:0005488);; biological process: biological regulation (GO:0065007)
gene28912	GLRX3	GLRX3	36.4206	1846	48.9497	2615	47.3112	2360	57.7996	2677	90.9968	3195	48.1128	1571	46.217	1858	50.2383	2162	0.876364	-0.0693436	normal	[O]	Posttranslational modification, protein turnover, chaperones	Molecular Function: electron transfer activity (GO:0009055);; Molecular Function: protein disulfide oxidoreductase activity (GO:0015035);;	K15216|9.7e-38|tsp:Tsp_09255|K15216 RNA polymerase I-specific transcription initiation factor RRN3 | (RefSeq) putative glutaredoxin-like protein	--	[O]	Posttranslational modification, protein turnover, chaperones	Glutaredoxin	Glutaredoxin-3 OS=Bos taurus OX=9913 GN=GLRX3 PE=2 SV=1	O	Posttranslational modification, protein turnover, chaperones	PREDICTED: glutaredoxin-3 isoform X1 [Bos indicus]	molecular function: catalytic activity (GO:0003824);; biological process: metabolic process (GO:0008152)
gene2986	TCHHL1	TCHHL1	0	0	0	0	0	0	0	0	0	0	0	0	0	0	0	0	--	--	--	--	--	Molecular Function: transition metal ion binding (GO:0046914);;	K18626|1.5e-08|shr:100933589|K18626 trichohyalin | (RefSeq) TCHH; trichohyalin	--	--	--	S-100/ICaBP type calcium binding domain	Trichohyalin-like protein 1 OS=Bos taurus OX=9913 GN=TCHHL1 PE=2 SV=2	S	Function unknown	TPA: trichohyalin-like 1 [Bos taurus]	molecular function: binding (GO:0005488)
gene27712	LITAF	LITAF	20.7964	1573	9.26258	757	11.1862	858	18.995	1360	29.9629	1599	19.0632	944	19.0907	1144	24.411	1577	0.716856	0.19862	normal	--	--	Molecular Function: RNA polymerase II cis-regulatory region sequence-specific DNA binding (GO:0000978);; Molecular Function: DNA-binding transcription activator activity, RNA polymerase II-specific (GO:0001228);; Biological Process: regulation of cytokine production (GO:0001817);; Cellular Component: nucleoplasm (GO:0005654);; Cellular Component: Golgi apparatus (GO:0005794);; Cellular Component:…	K19363|4.8e-91|bbub:102413690|K19363 lipopolysaccharide-induced tumor necrosis factor-alpha factor | (RefSeq) LITAF; lipopolysaccharide-induced tumor necrosis factor-alpha factor isoform X1	Lysosome (ko04142)	--	--	LITAF-like zinc ribbon domain	--	K	Transcription	lipopolysaccharide-induced tumor necrosis factor-alpha factor [Bos taurus]	molecular function: binding (GO:0005488);; molecular function: transcription regulator activity (GO:0140110);; biological process: biological regulation (GO:0065007);; cellular component: cellular anatomical entity (GO:0110165);; cellular component: intracellular (GO:0005622);; biological process: cellular process (GO:0009987);; biological process: interspecies interaction between organisms (GO:0…
gene9294	ODF3L2	ODF3L2	0	0	0	0	0	0	0	0	0	0	0	0	0	0	0	0	--	--	--	--	--	Cellular Component: cytoskeleton (GO:0005856);; Cellular Component: cytoplasmic microtubule (GO:0005881);;	--	--	--	--	Sperm-tail PG-rich repeat	Outer dense fiber protein 3-like protein 1 OS=Bos taurus OX=9913 GN=ODF3L1 PE=2 SV=1	S	Function unknown	outer dense fiber protein 3-like protein 2 [Bos taurus]	cellular component: intracellular (GO:0005622);; cellular component: cellular anatomical entity (GO:0110165)
gene4209	UGT1A1	UGT1A1	0.142448	14	0	0	0	0	0.071877	7	0	0	0	0	0	0	0	0	--	--	--	[G]	Carbohydrate transport and metabolism	Molecular Function: glucuronosyltransferase activity (GO:0015020);; Cellular Component: integral component of membrane (GO:0016021);;	K00699|7.6e-312|bta:751790|K00699 glucuronosyltransferase [EC:2.4.1.17] | (RefSeq) UGT1A1; UDP-glucuronosyltransferase 1-1 precursor	Pentose and glucuronate interconversions (ko00040);; Ascorbate and aldarate metabolism (ko00053);; Steroid hormone biosynthesis (ko00140);; Retinol metabolism (ko00830);; Porphyrin and chlorophyll metabolism (ko00860);; Metabolism of xenobiotics by cytochrome P450 (ko00980);; Drug metabolism - cytochrome P450 (ko00982);; Drug metabolism - other enzymes (ko00983);; Bile secretion (ko04976);; Chemi…	[GC]	Carbohydrate transport and metabolism;; Energy production and conversion	UDP-glucoronosyl and UDP-glucosyl transferase	UDP-glucuronosyltransferase 1A4 OS=Oryctolagus cuniculus OX=9986 GN=Ugt1a4 PE=2 SV=1	--	--	UDP-glucuronosyltransferase 1-1 precursor [Bos taurus]	molecular function: catalytic activity (GO:0003824);; cellular component: cellular anatomical entity (GO:0110165)
gene22198	SUPT4H1	SUPT4H1	8.10488	543	16.4643	1162	17.7545	1170	14.2851	874	22.3211	1036	14.7849	638	15.4477	821	16.3696	931	0.878343	-0.0709603	normal	--	--	Molecular Function: translation elongation factor activity (GO:0003746);; Cellular Component: nucleus (GO:0005634);; Molecular Function: zinc ion binding (GO:0008270);; Biological Process: positive regulation of DNA-templated transcription, elongation (GO:0032786);;	K15171|1.5e-62|aju:106989944|K15171 transcription elongation factor SPT4 | (RefSeq) SUPT4H1; transcription elongation factor SPT4	--	[K]	Transcription	Spt4/RpoE2 zinc finger	Transcription elongation factor SPT4 OS=Bos taurus OX=9913 GN=SUPT4H1 PE=3 SV=1	K	Transcription	PREDICTED: transcription elongation factor SPT4 [Odobenus rosmarus divergens]	molecular function: binding (GO:0005488);; molecular function: translation regulator activity (GO:0045182);; biological process: metabolic process (GO:0008152);; biological process: cellular process (GO:0009987);; biological process: biological regulation (GO:0065007);; cellular component: intracellular (GO:0005622);; cellular component: cellular anatomical entity (GO:0110165)
gene8242	DDX49	DDX49	7.69617	588	10.9014	888	12.3485	940	10.9706	777	21.132	1134	13.9665	695	10.4526	641	13.2417	869	0.787259	0.111503	normal	[L]	Replication, recombination and repair	Molecular Function: nucleic acid binding (GO:0003676);; Molecular Function: helicase activity (GO:0004386);; Molecular Function: ATP binding (GO:0005524);; Biological Process: positive regulation of cell growth (GO:0030307);; Biological Process: regulation of rRNA stability (GO:0044357);;	K14778|5.9e-270|bom:102266464|K14778 ATP-dependent RNA helicase DDX49/DBP8 [EC:3.6.4.13] | (RefSeq) DDX49; DEAD-box helicase 49	--	[A]	RNA processing and modification	DEAD/DEAH box helicase	Probable ATP-dependent RNA helicase DDX47 OS=Bos taurus OX=9913 GN=DDX47 PE=2 SV=1	A	RNA processing and modification	probable ATP-dependent RNA helicase DDX49 isoform X1 [Bos taurus]	molecular function: binding (GO:0005488);; molecular function: catalytic activity (GO:0003824);; biological process: biological regulation (GO:0065007)
gene22232	MED13	MED13	8.52101	3694	4.68797	2143	6.89774	2944	5.89761	2336	8.26004	2481	8.81575	2463	9.27128	3188	8.82273	3247	0.94452	0.0352795	normal	--	--	Molecular Function: transcription coregulator activity (GO:0003712);; Molecular Function: transcription coactivator activity (GO:0003713);; Biological Process: regulation of transcription by RNA polymerase II (GO:0006357);; Biological Process: transcription initiation from RNA polymerase II promoter (GO:0006367);; Cellular Component: mediator complex (GO:0016592);; Biological Process: cholesterol…	K15164|0.0e+00|bta:524868|K15164 mediator of RNA polymerase II transcription subunit 13 | (RefSeq) MED13; mediator of RNA polymerase II transcription subunit 13	Thyroid hormone signaling pathway (ko04919)	[K]	Transcription	Mediator complex subunit 13 C-terminal domain	--	K	Transcription	PREDICTED: mediator of RNA polymerase II transcription subunit 13, partial [Bison bison bison]	molecular function: transcription regulator activity (GO:0140110);; biological process: biological regulation (GO:0065007);; biological process: metabolic process (GO:0008152);; biological process: cellular process (GO:0009987);; cellular component: protein-containing complex (GO:0032991);; molecular function: binding (GO:0005488)
gene32336	LOC100139638	LOC100139638	0	0	0	0	0.039383	6	0	0	0	0	0	0	0	0	0	0	--	--	--	--	--	Cellular Component: nucleus (GO:0005634);; Biological Process: regulation of transcription, DNA-templated (GO:0006355);; Biological Process: regulation of gene expression (GO:0010468);; Biological Process: positive regulation of reciprocal meiotic recombination (GO:0010845);; Molecular Function: histone methyltransferase activity (GO:0042054);; Molecular Function: histone methyltransferase activi…	K20796|0.0e+00|bta:100139638|K20796 [histone H3]-lysine4 N-trimethyltransferase PRDM7/9 [EC:2.1.1.354] | (RefSeq) LOW QUALITY PROTEIN: histone-lysine N-methyltransferase PRDM9-like	Lysine degradation (ko00310)	[K]	Transcription	Zinc-finger double domain	--	K	Transcription	LOW QUALITY PROTEIN: histone-lysine N-methyltransferase PRDM9-like [Bos taurus]	cellular component: intracellular (GO:0005622);; cellular component: cellular anatomical entity (GO:0110165);; biological process: biological regulation (GO:0065007);; molecular function: catalytic activity (GO:0003824);; biological process: metabolic process (GO:0008152);; biological process: cellular process (GO:0009987)
gene688	NLGN1	NLGN1	0	0	0	0	0	0	0	0	0	0	0	0	0	0	0	0	--	--	--	[I]	Lipid transport and metabolism	Biological Process: regulation of respiratory gaseous exchange by nervous system process (GO:0002087);; Cellular Component: integral component of plasma membrane (GO:0005887);; Biological Process: heterophilic cell-cell adhesion via plasma membrane cell adhesion molecules (GO:0007157);; Biological Process: neuron cell-cell adhesion (GO:0007158);; Cellular Component: external side of plasma membra…	K07378|1.2e-124|bta:530042|K07378 neuroligin | (RefSeq) NLGN1; neuroligin-1	Cell adhesion molecules (ko04514)	[R]	General function prediction only	Carboxylesterase family	Liver carboxylesterase 1 OS=Oryctolagus cuniculus OX=9986 PE=1 SV=3	I	Lipid transport and metabolism	NLGN1 protein, partial [Bos taurus]	biological process: multicellular organismal process (GO:0032501);; biological process: biological regulation (GO:0065007);; cellular component: cellular anatomical entity (GO:0110165);; biological process: cellular process (GO:0009987);; biological process: biological adhesion (GO:0022610);; biological process: localization (GO:0051179);; molecular function: binding (GO:0005488);; cellular compo…
gene7761	LOC785556	TMPRSS11F	0	0	0	0	0	0	0	0	0	0	0	0	0	0	0	0	--	--	--	[O]	Posttranslational modification, protein turnover, chaperones	Molecular Function: serine-type endopeptidase activity (GO:0004252);; Cellular Component: extracellular region (GO:0005576);; Cellular Component: integral component of plasma membrane (GO:0005887);;	K09752|2.3e-257|bta:785556|K09752 transmembrane protease serine 11F [EC:3.4.21.-] | (RefSeq) TMPRSS11F; transmembrane protease serine 11F	--	[E]	Amino acid transport and metabolism	Trypsin	Plasma kallikrein OS=Bos taurus OX=9913 GN=KLKB1 PE=2 SV=1	E	Amino acid transport and metabolism	transmembrane protease serine 11F [Bos taurus]	molecular function: catalytic activity (GO:0003824);; biological process: metabolic process (GO:0008152);; cellular component: cellular anatomical entity (GO:0110165)
gene11556	LOC783649	LOC783649	0	0	0	0	0	0	0	0	0	0	0	0	0	0	0	0	--	--	--	--	--	Molecular Function: trace-amine receptor activity (GO:0001594);; Cellular Component: integral component of membrane (GO:0016021);;	K05051|2.3e-191|bta:783649|K05051 trace amine associated receptor | (RefSeq) LOW QUALITY PROTEIN: trace amine-associated receptor 6	Neuroactive ligand-receptor interaction (ko04080)	[R]	General function prediction only	7 transmembrane receptor (rhodopsin family)	Trace amine-associated receptor 6 OS=Pan troglodytes OX=9598 GN=TAAR6 PE=3 SV=1	T	Signal transduction mechanisms	LOW QUALITY PROTEIN: trace amine-associated receptor 6 [Bos taurus]	molecular function: molecular transducer activity (GO:0060089);; biological process: cellular process (GO:0009987);; biological process: signaling (GO:0023052);; biological process: response to stimulus (GO:0050896);; biological process: biological regulation (GO:0065007);; cellular component: cellular anatomical entity (GO:0110165)
gene3365	KCNA2	LOC101394779	0	0	0	0	0	0	0.047071	6	0	0	0	0	0.018079	2	0	0	--	--	--	[T]	Signal transduction mechanisms	Molecular Function: voltage-gated potassium channel activity (GO:0005249);; Cellular Component: voltage-gated potassium channel complex (GO:0008076);; Biological Process: regulation of ion transmembrane transport (GO:0034765);; Biological Process: protein homooligomerization (GO:0051260);;	K04875|2.7e-262|biu:109555954|K04875 potassium voltage-gated channel Shaker-related subfamily A member 2 | (RefSeq) KCNA2; potassium voltage-gated channel subfamily A member 2	--	[P]	Inorganic ion transport and metabolism	Ion transport protein	Potassium voltage-gated channel subfamily A member 2 OS=Oryctolagus cuniculus OX=9986 GN=KCNA2 PE=1 SV=2	P	Inorganic ion transport and metabolism	PREDICTED: potassium voltage-gated channel subfamily A member 2 isoform X1 [Ceratotherium simum simum]	molecular function: transporter activity (GO:0005215);; biological process: cellular process (GO:0009987);; biological process: localization (GO:0051179);; cellular component: protein-containing complex (GO:0032991);; cellular component: cellular anatomical entity (GO:0110165);; biological process: biological regulation (GO:0065007)
gene6974	SUN2	SUN2	28.371	4503	24.3774	4079	35.1969	5499	28.295	4104	33.8206	3719	35.1386	3593	32.2798	4063	48.2101	6496	0.98346	-0.0101735	normal	--	--	Cellular Component: nuclear chromosome, telomeric region (GO:0000784);; Cellular Component: condensed nuclear chromosome (GO:0000794);; Molecular Function: lamin binding (GO:0005521);; Cellular Component: nuclear envelope (GO:0005635);; Cellular Component: integral component of nuclear inner membrane (GO:0005639);; Biological Process: nuclear envelope organization (GO:0006998);; Biological Proces…	K19347|0.0e+00|bta:618392|K19347 SUN domain-containing protein 1/2 | (RefSeq) SUN2; SUN domain-containing protein 2	--	[D]	Cell cycle control, cell division, chromosome partitioning	Sad1 / UNC-like C-terminal	SUN domain-containing protein 3 OS=Macaca fascicularis OX=9541 GN=SUN3 PE=2 SV=2	D	Cell cycle control, cell division, chromosome partitioning	SUN domain-containing protein 2 [Bos taurus]	cellular component: intracellular (GO:0005622);; cellular component: cellular anatomical entity (GO:0110165);; molecular function: binding (GO:0005488);; biological process: cellular process (GO:0009987);; biological process: localization (GO:0051179);; biological process: biological regulation (GO:0065007);; cellular component: protein-containing complex (GO:0032991)
gene26112	RCAN2	RCAN2	1.72315	243	1.80914	269	2.12276	293	1.51708	196	1.74181	170	4.42528	402	4.04593	452	3.70755	443	0.221634	0.58824	normal	--	--	Molecular Function: nucleic acid binding (GO:0003676);; Biological Process: calcium-mediated signaling (GO:0019722);;	K17903|8.4e-140|bbub:102406458|K17903 calcipressin-2 | (RefSeq) RCAN2; calcipressin-2 isoform X1	Thyroid hormone signaling pathway (ko04919)	[TR]	Signal transduction mechanisms;; General function prediction only	Calcipressin	Calcipressin-2 OS=Bos taurus OX=9913 GN=RCAN2 PE=2 SV=1	T	Signal transduction mechanisms	calcipressin-2 isoform 1 [Bos taurus]	molecular function: binding (GO:0005488);; biological process: cellular process (GO:0009987);; biological process: signaling (GO:0023052);; biological process: response to stimulus (GO:0050896);; biological process: biological regulation (GO:0065007)
gene15076	LOC100848700	LOC100848700	0	0	0	0	0	0	0	0	0	0	0	0	0	0	0.304158	17	--	--	--	[V]	Defense mechanisms	Molecular Function: ATP binding (GO:0005524);; Cellular Component: integral component of membrane (GO:0016021);; Molecular Function: ATPase activity (GO:0016887);; Molecular Function: ATPase-coupled transmembrane transporter activity (GO:0042626);;	K05673|1.9e-254|bta:100848700|K05673 ATP-binding cassette, subfamily C (CFTR/MRP), member 4 | (RefSeq) multidrug resistance-associated protein 4-like isoform X1	Antifolate resistance (ko01523);; ABC transporters (ko02010);; cAMP signaling pathway (ko04024);; Bile secretion (ko04976)	[Q]	Secondary metabolites biosynthesis, transport and catabolism	ABC transporter transmembrane region	Multidrug resistance-associated protein 1 OS=Canis lupus familiaris OX=9615 GN=ABCC1 PE=1 SV=1	Q	Secondary metabolites biosynthesis, transport and catabolism	multidrug resistance-associated protein 4-like isoform X3 [Bos taurus]	molecular function: binding (GO:0005488);; cellular component: cellular anatomical entity (GO:0110165);; molecular function: catalytic activity (GO:0003824);; molecular function: transporter activity (GO:0005215);; biological process: cellular process (GO:0009987);; biological process: localization (GO:0051179)
gene15068	LOC101903142	LOC102266192	0	0	0	0	0	0	0	0	0	0	0	0	0	0	0	0	--	--	--	[V]	Defense mechanisms	Molecular Function: ATP binding (GO:0005524);; Cellular Component: integral component of membrane (GO:0016021);; Molecular Function: ATPase activity (GO:0016887);; Molecular Function: ATPase-coupled transmembrane transporter activity (GO:0042626);;	K05673|6.8e-44|bbub:102411048|K05673 ATP-binding cassette, subfamily C (CFTR/MRP), member 4 | (RefSeq) multidrug resistance-associated protein 4-like isoform X1	Antifolate resistance (ko01523);; ABC transporters (ko02010);; cAMP signaling pathway (ko04024);; Bile secretion (ko04976)	[Q]	Secondary metabolites biosynthesis, transport and catabolism	ABC transporter	Multidrug resistance-associated protein 1 OS=Macaca fascicularis OX=9541 GN=ABCC1 PE=1 SV=1	Q	Secondary metabolites biosynthesis, transport and catabolism	hypothetical protein M91_11706, partial [Bos mutus]	molecular function: binding (GO:0005488);; cellular component: cellular anatomical entity (GO:0110165);; molecular function: catalytic activity (GO:0003824);; molecular function: transporter activity (GO:0005215);; biological process: cellular process (GO:0009987);; biological process: localization (GO:0051179)
gene24807	UNC79	UNC79	0	0	0	0	0	0	0	0	0	0	0	0	0	0	0	0	--	--	--	--	--	Cellular Component: cellular_component (GO:0005575);; Cellular Component: obsolete cell (GO:0005623);; Cellular Component: plasma membrane (GO:0005886);; Biological Process: transport (GO:0006810);; Biological Process: ion transport (GO:0006811);; Biological Process: behavior (GO:0007610);; Biological Process: biological_process (GO:0008150);; Biological Process: response to toxic substance (GO:0…	K24014|0.0e+00|bta:537528|K24014 protein unc-79 | (RefSeq) UNC79; protein unc-79 homolog isoform X1	--	[S]	Function unknown	Cation-channel complex subunit UNC-79	--	S	Function unknown	protein unc-79 homolog isoform X6 [Bos taurus]	cellular component: cellular anatomical entity (GO:0110165);; biological process: localization (GO:0051179);; biological process: behavior (GO:0007610);; biological process: response to stimulus (GO:0050896);; biological process: multicellular organismal process (GO:0032501);; biological process: developmental process (GO:0032502);; biological process: cellular process (GO:0009987);; biological p…
gene32008	LOC507302	LOC507302	0	0	0	0	0	0	0	0	0	0	0	0	0	0	0	0	--	--	--	--	--	--	K17491|0.0e+00|chx:102177878|K17491 protein phosphatase 4 regulatory subunit 3 | (RefSeq) serine/threonine-protein phosphatase 4 regulatory subunit 3-B-like	Glucagon signaling pathway (ko04922)	[G]	Carbohydrate transport and metabolism	Component of IIS longevity pathway SMK-1	--	G	Carbohydrate transport and metabolism	TPA: hypothetical protein BOS_26217 [Bos taurus]	--
gene2033	SLC23A3	SLC23A3	0.591219	137	0.608289	149	0.706495	162	0.940225	200	0.834249	134	0.779281	117	0.911603	168	0.56842	112	0.599024	-0.241863	normal	[F]	Nucleotide transport and metabolism	Cellular Component: integral component of membrane (GO:0016021);; Molecular Function: transmembrane transporter activity (GO:0022857);;	K14612|0.0e+00|biu:109570860|K14612 solute carrier family 23 (nucleobase transporter), member 3 | (RefSeq) SLC23A3; solute carrier family 23 member 3 isoform X1	--	[F]	Nucleotide transport and metabolism	Permease family	--	F	Nucleotide transport and metabolism	solute carrier family 23 member 3 isoform X1 [Bubalus bubalis]	cellular component: cellular anatomical entity (GO:0110165);; molecular function: transporter activity (GO:0005215)
gene6064	TSFM	TSFM	13.4341	687	18.9134	1020	19.5212	983	12.2603	573	29.6379	1050	22.2416	733	21.1724	859	19.4788	846	0.724007	0.143704	normal	[J]	Translation, ribosomal structure and biogenesis	Molecular Function: translation elongation factor activity (GO:0003746);; Cellular Component: nucleoplasm (GO:0005654);; Cellular Component: mitochondrion (GO:0005739);; Biological Process: regulation of mitochondrial translation (GO:0070129);;	K02357|7.7e-192|bom:102276934|K02357 elongation factor Ts | (RefSeq) TSFM; Ts translation elongation factor, mitochondrial	--	[J]	Translation, ribosomal structure and biogenesis	Elongation factor TS	Elongation factor Ts, mitochondrial OS=Bos taurus OX=9913 GN=TSFM PE=1 SV=1	J	Translation, ribosomal structure and biogenesis	elongation factor Ts, mitochondrial precursor [Bos taurus]	molecular function: binding (GO:0005488);; molecular function: translation regulator activity (GO:0045182);; biological process: metabolic process (GO:0008152);; biological process: cellular process (GO:0009987);; biological process: biological regulation (GO:0065007);; cellular component: cellular anatomical entity (GO:0110165);; cellular component: intracellular (GO:0005622)
gene11472	SNX14	SNX14	3.40005	430	7.80263	1039	5.27457	656	5.08951	588	15.5301	1359	14.7048	1196	11.3268	1134	8.43969	905	0.0167818	0.836135	normal	--	--	Cellular Component: lysosome (GO:0005764);; Cellular Component: late endosome (GO:0005770);; Cellular Component: integral component of membrane (GO:0016021);; Molecular Function: phosphatidylinositol-3,5-bisphosphate binding (GO:0080025);; Biological Process: autophagosome maturation (GO:0097352);;	K17926|0.0e+00|bta:533801|K17926 sorting nexin-14 | (RefSeq) SNX14; sorting nexin-14	--	[ZUD]	Cytoskeleton;; Intracellular trafficking, secretion, and vesicular transport;; Cell cycle control, cell division, chromosome partitioning	PXA domain	Sorting nexin-14 OS=Pongo abelii OX=9601 GN=SNX14 PE=2 SV=1	--	--	sorting nexin-14 [Bos taurus]	cellular component: intracellular (GO:0005622);; cellular component: cellular anatomical entity (GO:0110165);; molecular function: binding (GO:0005488);; biological process: cellular process (GO:0009987)
NewGene_4885	--	--	0	0	0.384331	8	0	0	0	0	0	0	0	0	0	0	0	0	--	--	--	--	--	--	--	--	--	--	--	--	--	--	--	--
gene29061	CENPU	CENPU	0.297136	23	0.801254	64	0.765182	57	0.71542	50	6.11339	319	10.2745	498	0.133048	8	0.109343	7	0.182232	2.22538	normal	--	--	Cellular Component: nucleoplasm (GO:0005654);; Cellular Component: cytoplasm (GO:0005737);; Cellular Component: centriolar satellite (GO:0034451);; Biological Process: chordate embryonic development (GO:0043009);;	K11513|5.2e-201|bta:617866|K11513 centromere protein U | (RefSeq) CENPU; centromere protein U	--	--	--	CENP-A nucleosome associated complex (NAC) subunit	Centromere protein U (Fragment) OS=Bos taurus OX=9913 GN=CENPU PE=2 SV=1	K	Transcription	centromere protein U isoform X1 [Bos indicus x Bos taurus]	cellular component: cellular anatomical entity (GO:0110165);; biological process: multicellular organismal process (GO:0032501);; biological process: developmental process (GO:0032502)
NewGene_10582	--	--	0.384118	30	1.30425	46	0.093372	8	1.11314	62	3.05911	165	1.40436	71	0.807119	50	1.7741	117	0.054731	1.49777	normal	--	--	--	--	--	--	--	--	--	--	--	--	--
gene8132	CCDC96	CCDC96	0	0	0	0	0.091825	10	0.019086	2	0.028156	2	0.061471	5	0	0	0.060968	6	--	--	--	--	--	--	--	--	--	--	Domain of unknown function (DUF4201)	Coiled-coil domain-containing protein 96 OS=Macaca fascicularis OX=9541 GN=CCDC96 PE=2 SV=1	S	Function unknown	coiled-coil domain-containing protein 96 [Bos taurus]	--
gene25113	TMPPE	TMPPE	0.094637	7	0.172176	22	0.068327	8	0.619069	67	0.04529	4	0.046832	4	0.081772	9	0.024054	3	--	--	--	[R]	General function prediction only	Molecular Function: hydrolase activity (GO:0016787);;	K12309|2.0e-203|cfr:102516561|K12309 beta-galactosidase [EC:3.2.1.23] | (RefSeq) LOW QUALITY PROTEIN: beta-galactosidase	Galactose metabolism (ko00052);; Other glycan degradation (ko00511);; Glycosaminoglycan degradation (ko00531);; Sphingolipid metabolism (ko00600);; Glycosphingolipid biosynthesis - ganglio series (ko00604);; Lysosome (ko04142)	--	--	Calcineurin-like phosphoesterase	Transmembrane protein with metallophosphoesterase domain OS=Bos taurus OX=9913 GN=TMPPE PE=2 SV=1	S	Function unknown	transmembrane protein with metallophosphoesterase domain [Bos taurus]	molecular function: catalytic activity (GO:0003824)
gene13165	ZNF410	ZNF410	5.92969	624	6.43658	738	7.06691	738	6.15395	579	12.3203	930	11.8024	827	9.71075	816	12.466	1141	0.046278	0.502646	normal	--	--	Molecular Function: DNA-binding transcription factor activity, RNA polymerase II-specific (GO:0000981);; Molecular Function: molecular_function (GO:0003674);; Molecular Function: nucleic acid binding (GO:0003676);; Molecular Function: DNA-binding transcription factor activity (GO:0003700);; Biological Process: regulation of transcription, DNA-templated (GO:0006355);; Biological Process: regulatio…	--	--	[R]	General function prediction only	Zinc-finger double domain	Zinc finger protein 410 OS=Bos taurus OX=9913 GN=ZNF410 PE=2 SV=1	K	Transcription	zinc finger protein 410 isoform 1 [Bos taurus]	molecular function: transcription regulator activity (GO:0140110);; biological process: biological regulation (GO:0065007);; molecular function: binding (GO:0005488)
gene30079	LOC513914	OR8B9C	0	0	0	0	0	0	0	0	0	0	0	0	0	0	0	0	--	--	--	--	--	Molecular Function: G protein-coupled receptor activity (GO:0004930);; Molecular Function: olfactory receptor activity (GO:0004984);; Molecular Function: odorant binding (GO:0005549);; Cellular Component: plasma membrane (GO:0005886);; Biological Process: G protein-coupled receptor signaling pathway (GO:0007186);; Biological Process: sensory perception of smell (GO:0007608);; Cellular Component: …	K04257|4.6e-167|bta:513914|K04257 olfactory receptor | (RefSeq) olfactory receptor 8B12	Olfactory transduction (ko04740)	--	--	Olfactory receptor	Olfactory receptor-like protein OLF2 OS=Canis lupus familiaris OX=9615 PE=3 SV=1	T	Signal transduction mechanisms	olfactory receptor 8B12 [Bos taurus]	molecular function: molecular transducer activity (GO:0060089);; molecular function: binding (GO:0005488);; cellular component: cellular anatomical entity (GO:0110165);; biological process: cellular process (GO:0009987);; biological process: signaling (GO:0023052);; biological process: response to stimulus (GO:0050896);; biological process: biological regulation (GO:0065007);; biological process:…
gene2153	LOC516378	LOC516378	0	0	0	0	0	0	0	0	0	0	0	0	0	0	0	0	--	--	--	[PR]	Inorganic ion transport and metabolism;; General function prediction only	Molecular Function: alkaline phosphatase activity (GO:0004035);; Cellular Component: plasma membrane (GO:0005886);; Biological Process: dephosphorylation (GO:0016311);;	K01077|4.6e-311|biu:109572075|K01077 alkaline phosphatase [EC:3.1.3.1] | (RefSeq) intestinal-type alkaline phosphatase-like	Thiamine metabolism (ko00730);; Folate biosynthesis (ko00790)	[P]	Inorganic ion transport and metabolism	Alkaline phosphatase	Intestinal-type alkaline phosphatase OS=Bos taurus OX=9913 GN=ALPI PE=1 SV=2	P	Inorganic ion transport and metabolism	intestinal-type alkaline phosphatase [Bos taurus]	molecular function: catalytic activity (GO:0003824);; biological process: metabolic process (GO:0008152);; biological process: cellular process (GO:0009987);; cellular component: cellular anatomical entity (GO:0110165)
gene29723	ARHGAP22	ARHGAP22	2.47317	297	2.65753	337	1.16868	139	2.01134	220	0.396226	37	1.81898	142	1.94242	185	0.497179	56	0.0873883	-1.18692	normal	--	--	Molecular Function: GTPase activator activity (GO:0005096);; Biological Process: signal transduction (GO:0007165);; Cellular Component: glutamatergic synapse (GO:0098978);; Biological Process: regulation of postsynapse organization (GO:0099175);;	K20642|0.0e+00|bta:509022|K20642 Rho GTPase-activating protein 22/24/25 | (RefSeq) ARHGAP22; rho GTPase-activating protein 22 isoform X2	--	--	--	RhoGAP domain	Rho GTPase-activating protein 12 OS=Macaca fascicularis OX=9541 GN=ARHGAP12 PE=2 SV=1	T	Signal transduction mechanisms	rho GTPase-activating protein 22 isoform X2 [Bos taurus]	molecular function: molecular function regulator (GO:0098772);; biological process: biological regulation (GO:0065007);; biological process: cellular process (GO:0009987);; cellular component: cellular anatomical entity (GO:0110165)
gene3772	NFIA	--	3.83874	1482	6.36377	2588	6.74145	2560	4.80367	1697	6.45065	1721	7.55721	1884	8.31638	2541	6.91674	2267	0.863395	0.0712331	normal	--	--	Molecular Function: DNA binding (GO:0003677);; Molecular Function: DNA-binding transcription factor activity (GO:0003700);; Cellular Component: nucleus (GO:0005634);; Biological Process: DNA replication (GO:0006260);;	K09168|2.7e-289|chx:102189452|K09168 nuclear factor I/A | (RefSeq) NFIA; nuclear factor I A	--	[K]	Transcription	CTF/NF-I family transcription modulation region	Nuclear factor 1 C-type OS=Sus scrofa OX=9823 GN=NFIC PE=3 SV=1	K	Transcription	nuclear factor I A [Rhinolophus ferrumequinum]	molecular function: binding (GO:0005488);; molecular function: transcription regulator activity (GO:0140110);; cellular component: intracellular (GO:0005622);; cellular component: cellular anatomical entity (GO:0110165);; biological process: metabolic process (GO:0008152);; biological process: cellular process (GO:0009987)
gene10971	FKBP15	FKBP15	1.34755	241	4.82083	905	3.41118	588	2.61908	427	7.91647	977	6.69034	771	5.8078	821	5.91585	897	0.0755627	0.763633	normal	[O]	Posttranslational modification, protein turnover, chaperones	Molecular Function: peptidyl-prolyl cis-trans isomerase activity (GO:0003755);; Cellular Component: endosome (GO:0005768);; Cellular Component: actin filament (GO:0005884);; Biological Process: negative regulation of phosphatase activity (GO:0010923);; Cellular Component: membrane (GO:0016020);; Cellular Component: growth cone (GO:0030426);;	K17478|0.0e+00|bta:783009|K17478 FK506-binding protein 15 | (RefSeq) FKBP15; FK506-binding protein 15 isoform X1	--	[S]	Function unknown	FKBP-type peptidyl-prolyl cis-trans isomerase	Peptidyl-prolyl cis-trans isomerase FKBP2 OS=Bos taurus OX=9913 GN=FKBP2 PE=2 SV=1	O	Posttranslational modification, protein turnover, chaperones	TPA: FK506 binding protein 15, 133kDa-like [Bos taurus]	molecular function: catalytic activity (GO:0003824);; cellular component: intracellular (GO:0005622);; cellular component: cellular anatomical entity (GO:0110165);; biological process: biological regulation (GO:0065007)
gene3495	LOC614522	LOC614522	1.09289	368	0.886516	315	0.955034	317	1.327	408	3.69202	861	5.01016	1086	3.67496	981	2.75264	786	5.83842e-07	1.43644	up	--	--	Cellular Component: integral component of membrane (GO:0016021);;	K01764|2.3e-51|cpic:101941245|K01764 cytochrome c heme-lyase [EC:4.4.1.17] | (RefSeq) cytochrome c-type heme lyase-like	Porphyrin and chlorophyll metabolism (ko00860)	[TR]	Signal transduction mechanisms;; General function prediction only	TLC domain	--	T	Signal transduction mechanisms	TPA: transmembrane protein 56-like [Bos taurus]	cellular component: cellular anatomical entity (GO:0110165)
gene24474	TMC3	TMC3	0	0	0	0	0	0	0	0	0	0	0	0	0	0	0	0	--	--	--	--	--	Cellular Component: integral component of plasma membrane (GO:0005887);; Molecular Function: mechanosensitive ion channel activity (GO:0008381);;	K21988|0.0e+00|bta:519031|K21988 transmembrane channel-like protein | (RefSeq) TMC3; transmembrane channel-like protein 3	--	--	--	TMC domain	Transmembrane channel-like protein 7 OS=Macaca fascicularis OX=9541 GN=TMC7 PE=2 SV=1	S	Function unknown	transmembrane channel-like protein 3 [Bos taurus]	cellular component: cellular anatomical entity (GO:0110165);; molecular function: transporter activity (GO:0005215);; biological process: cellular process (GO:0009987);; biological process: localization (GO:0051179)
gene21076	CD22	CD22	0.088967	21	0.006742	2	0.060851	14	0	0	0.088007	14	0.0266	4	0	0	0	0	--	--	--	--	--	Cellular Component: early endosome (GO:0005769);; Cellular Component: integral component of membrane (GO:0016021);; Biological Process: regulation of endocytosis (GO:0030100);; Biological Process: B cell activation (GO:0042113);; Biological Process: negative regulation of B cell receptor signaling pathway (GO:0050859);; Cellular Component: recycling endosome (GO:0055037);;	K06467|0.0e+00|biu:109572327|K06467 CD22 antigen | (RefSeq) CD22; B-cell receptor CD22 isoform X1	Cell adhesion molecules (ko04514);; Hematopoietic cell lineage (ko04640);; B cell receptor signaling pathway (ko04662)	[RP]	General function prediction only;; Inorganic ion transport and metabolism	Immunoglobulin domain	B-cell receptor CD22 (Fragment) OS=Pongo pygmaeus OX=9600 GN=CD22 PE=2 SV=1	T	Signal transduction mechanisms	PREDICTED: B-cell receptor CD22 isoform X1 [Bos indicus]	cellular component: intracellular (GO:0005622);; cellular component: cellular anatomical entity (GO:0110165);; biological process: biological regulation (GO:0065007);; biological process: immune system process (GO:0002376);; biological process: cellular process (GO:0009987)
gene27964	DCTPP1	DCTPP1	7.52005	234	5.97266	196	8.51602	260	10.8225	307	8.04384	173	4.63801	93	5.90566	146	5.08582	134	0.0299625	-0.841299	normal	[V]	Defense mechanisms	Molecular Function: magnesium ion binding (GO:0000287);; Cellular Component: nucleus (GO:0005634);; Cellular Component: mitochondrion (GO:0005739);; Cellular Component: cytosol (GO:0005829);; Biological Process: dCTP catabolic process (GO:0006253);; Molecular Function: pyrimidine deoxyribonucleotide binding (GO:0032556);; Biological Process: DNA protection (GO:0042262);; Molecular Function: ident…	K16904|4.5e-92|bta:614103|K16904 dCTP diphosphatase [EC:3.6.1.12] | (RefSeq) DCTPP1; dCTP pyrophosphatase 1	Pyrimidine metabolism (ko00240)	--	--	MazG-like family	dCTP pyrophosphatase 1 OS=Bos taurus OX=9913 GN=DCTPP1 PE=2 SV=1	F	Nucleotide transport and metabolism	dCTP pyrophosphatase 1 [Bos indicus x Bos taurus]	molecular function: binding (GO:0005488);; cellular component: intracellular (GO:0005622);; cellular component: cellular anatomical entity (GO:0110165);; biological process: metabolic process (GO:0008152);; biological process: cellular process (GO:0009987);; biological process: response to stimulus (GO:0050896);; molecular function: catalytic activity (GO:0003824)
gene12807	TCF12	TCF12	12.406	2430	8.48704	1752	13.1311	2532	10.4919	1877	18.3956	2496	14.3709	1813	17.5953	2732	21.3499	3549	0.434211	0.307203	normal	--	--	Molecular Function: protein dimerization activity (GO:0046983);;	K15603|2.3e-93|aml:100469676|K15603 transcription factor 4/12 | (RefSeq) TCF12; transcription factor 12 isoform X3	--	[K]	Transcription	--	Transcription factor 4 OS=Canis lupus familiaris OX=9615 GN=TCF4 PE=2 SV=2	K	Transcription	transcription factor 12 [Bos taurus]	molecular function: binding (GO:0005488)
NewGene_4013	--	PNMA8B	0.161224	5	1.54272	45	0.647497	17	0.12677	4	0	0	0	0	0	0	0	0	--	--	--	--	--	Cellular Component: integral component of membrane (GO:0016021);;	K16349|1.18e-19|bom:102271626|K16349 natural cytotoxicity triggering receptor 3 ligand 1 | (RefSeq) NCR3LG1; natural killer cell cytotoxicity receptor 3 ligand 1	--	--	--	--	--	--	--	LOW QUALITY PROTEIN: paraneoplastic antigen-like protein 8B [Bos taurus]	cellular component: cellular anatomical entity (GO:0110165)
gene5460	MNX1	--	0	0	0	0	0	0	0.060453	9	0	0	0.052585	6	0	0	0	0	--	--	--	--	--	Cellular Component: nucleoplasm (GO:0005654);; Cellular Component: nucleolus (GO:0005730);; Cellular Component: cytosol (GO:0005829);; Biological Process: regulation of transcription, DNA-templated (GO:0006355);; Biological Process: spinal cord motor neuron cell fate specification (GO:0021520);; Molecular Function: sequence-specific DNA binding (GO:0043565);;	K08025|1.8e-67|bbub:102393936|K08025 homeobox protein HB9 | (RefSeq) MNX1; motor neuron and pancreas homeobox protein 1	Maturity onset diabetes of the young (ko04950)	[R]	General function prediction only	Homeodomain	Homeobox protein Hox-A2 OS=Bos taurus OX=9913 GN=HOXA2 PE=2 SV=1	K	Transcription	hypothetical protein G4228_020254 [Cervus hanglu yarkandensis]	cellular component: cellular anatomical entity (GO:0110165);; cellular component: intracellular (GO:0005622);; biological process: biological regulation (GO:0065007);; biological process: cellular process (GO:0009987);; biological process: multicellular organismal process (GO:0032501);; biological process: developmental process (GO:0032502);; molecular function: binding (GO:0005488)
gene20924	SLC7A6	SLC7A6	0.903457	157	1.78513	277	1.53942	228	1.29042	274	2.96653	518	1.90211	278	3.45691	621	3.93766	801	0.00091169	1.28128	up	[E]	Amino acid transport and metabolism	Cellular Component: plasma membrane (GO:0005886);; Molecular Function: L-amino acid transmembrane transporter activity (GO:0015179);; Cellular Component: integral component of membrane (GO:0016021);; Cellular Component: intracellular membrane-bounded organelle (GO:0043231);;	K13872|1.0e-291|bta:530661|K13872 solute carrier family 7 (L-type amino acid transporter), member 6 | (RefSeq) SLC7A6; Y+L amino acid transporter 2	--	[E]	Amino acid transport and metabolism	Amino acid permease	Large neutral amino acids transporter small subunit 2 OS=Pongo abelii OX=9601 GN=SLC7A8 PE=2 SV=2	E	Amino acid transport and metabolism	Y+L amino acid transporter 2 [Bos taurus]	cellular component: cellular anatomical entity (GO:0110165);; molecular function: transporter activity (GO:0005215);; biological process: cellular process (GO:0009987);; biological process: localization (GO:0051179);; cellular component: intracellular (GO:0005622)
gene18749	CR2	CR2	0.679301	150	0.609129	141	0.802008	174	0.426936	86	1.24439	190	1.43887	204	3.19733	557	0.968767	181	0.0642506	1.08061	normal	--	--	Cellular Component: integral component of membrane (GO:0016021);;	K04012|0.0e+00|bta:407126|K04012 complement receptor type 2 | (RefSeq) CR2; complement receptor type 2 precursor	Complement and coagulation cascades (ko04610);; Hematopoietic cell lineage (ko04640);; B cell receptor signaling pathway (ko04662);; Epstein-Barr virus infection (ko05169)	--	--	Sushi repeat (SCR repeat)	C4b-binding protein alpha chain OS=Bos taurus OX=9913 GN=C4BPA PE=2 SV=1	T	Signal transduction mechanisms	complement receptor type 2 precursor [Bos taurus]	cellular component: cellular anatomical entity (GO:0110165)
gene18332	LOC789193	OR4A47R	0	0	0	0	0	0	0	0	0	0	0	0	0	0	0	0	--	--	--	--	--	Molecular Function: G protein-coupled receptor activity (GO:0004930);; Molecular Function: olfactory receptor activity (GO:0004984);; Cellular Component: plasma membrane (GO:0005886);; Cellular Component: integral component of membrane (GO:0016021);;	K04257|6.4e-169|bta:789193|K04257 olfactory receptor | (RefSeq) olfactory receptor 4A47-like	Olfactory transduction (ko04740)	--	--	Olfactory receptor	Olfactory receptor 1G1 OS=Gorilla gorilla gorilla OX=9595 GN=OR1G1 PE=3 SV=1	T	Signal transduction mechanisms	olfactory receptor 4A47-like [Bos taurus]	molecular function: molecular transducer activity (GO:0060089);; cellular component: cellular anatomical entity (GO:0110165)
gene11615	REPS1	REPS1	11.8185	1336	14.8403	1768	13.8838	1544	13.6765	1412	24.5015	1918	16.2716	1185	12.7496	1143	17.5566	1684	0.994263	0.0037584	normal	--	--	Molecular Function: calcium ion binding (GO:0005509);; Biological Process: endocytosis (GO:0006897);; Biological Process: receptor-mediated endocytosis (GO:0006898);; Biological Process: endosomal transport (GO:0016197);; Molecular Function: SH3 domain binding (GO:0017124);; Cellular Component: clathrin coat of coated pit (GO:0030132);;	K20068|0.0e+00|bta:536155|K20068 RalBP1-associated Eps domain-containing protein | (RefSeq) REPS1; ralBP1-associated Eps domain-containing protein 1 isoform 1	--	[U]	Intracellular trafficking, secretion, and vesicular transport	Cytoskeletal-regulatory complex EF hand	--	U	Intracellular trafficking, secretion, and vesicular transport	TPA: RALBP1 associated Eps domain containing 1 [Bos taurus]	molecular function: binding (GO:0005488);; biological process: cellular process (GO:0009987);; biological process: localization (GO:0051179);; cellular component: intracellular (GO:0005622);; cellular component: protein-containing complex (GO:0032991);; cellular component: cellular anatomical entity (GO:0110165)
gene22156	LOC528282	LOC528282	0.328133	16	0.449087	22	0.500789	23	0	0	1.41127	45	1.30465	39	1.61502	59	0.88036	35	0.141517	1.59363	normal	--	--	Molecular Function: phosphatidylcholine transporter activity (GO:0008525);; Molecular Function: phosphatidylcholine binding (GO:0031210);;	K24141|2.5e-08|adf:107342038|K24141 StAR-related lipid transfer protein 7, mitochondrial | (RefSeq) stAR-related lipid transfer protein 7, mitochondrial-like	--	[I]	Lipid transport and metabolism	START domain	Phosphatidylcholine transfer protein OS=Bos taurus OX=9913 GN=PCTP PE=1 SV=1	I	Lipid transport and metabolism	phosphatidylcholine transfer protein [Bos taurus]	molecular function: transporter activity (GO:0005215);; biological process: localization (GO:0051179);; molecular function: binding (GO:0005488)
gene20905	NUTF2	LOC101355324	61.4612	2243	61.4061	2362	98.1375	3525	87.8688	2930	111.15	2810	60.6104	1425	52.6436	1524	69.0682	2140	0.227222	-0.452774	normal	--	--	--	--	--	[U]	Intracellular trafficking, secretion, and vesicular transport	Nuclear transport factor 2 (NTF2) domain	Nuclear transport factor 2 OS=Bos taurus OX=9913 GN=NUTF2 PE=2 SV=1	U	Intracellular trafficking, secretion, and vesicular transport	nuclear transport factor 2 isoform X1 [Trichechus manatus latirostris]	--
gene5939	MUC19	MUC19	0	0	0	0	0	0	0.002839	2	0	0	0	0	0.007837	5	0	0	--	--	--	--	--	--	K22020|0.0e+00|bta:100140959|K22020 mucin-19 | (RefSeq) MUC19; LOW QUALITY PROTEIN: submaxillary mucin-like protein	--	[WV]	Extracellular structures;; Defense mechanisms	von Willebrand factor type D domain	Submaxillary mucin-like protein OS=Bos taurus OX=9913 PE=2 SV=1	--	--	LOW QUALITY PROTEIN: submaxillary mucin-like protein [Bos taurus]	--
gene10618	LOXL2	LOXL2	4.46439	642	5.60548	849	3.71721	526	6.74768	886	2.21481	221	4.92102	456	6.1415	700	1.51371	185	0.15415	-0.825063	normal	--	--	Biological Process: negative regulation of transcription by RNA polymerase II (GO:0000122);; Cellular Component: chromatin (GO:0000785);; Biological Process: response to hypoxia (GO:0001666);; Biological Process: epithelial to mesenchymal transition (GO:0001837);; Biological Process: endothelial cell proliferation (GO:0001935);; Biological Process: sprouting angiogenesis (GO:0002040);; Molecular …	K00280|0.0e+00|biu:109563129|K00280 lysyl oxidase-like protein 2/3/4 [EC:1.4.3.-] | (RefSeq) LOXL2; lysyl oxidase homolog 2	--	--	--	Lysyl oxidase	Lysyl oxidase homolog 2 OS=Bos taurus OX=9913 GN=LOXL2 PE=2 SV=1	W	Extracellular structures	lysyl oxidase homolog 2 precursor [Bos taurus]	biological process: biological regulation (GO:0065007);; cellular component: cellular anatomical entity (GO:0110165);; biological process: response to stimulus (GO:0050896);; biological process: cellular process (GO:0009987);; biological process: multicellular organismal process (GO:0032501);; biological process: developmental process (GO:0032502);; molecular function: catalytic activity (GO:0003…
gene5624	LOC100848598	LOC100848598	0.870002	47	1.29417	73	1.35383	71	1.13432	56	0.276817	11	0.265204	10	0.02624	2	0.178366	9	1.06184e-05	-2.89912	down	--	--	--	--	--	--	--	--	--	--	--	collagen alpha-1(II) chain-like [Bos taurus]	--
NewGene_10969	--	--	3.61101	807	0.268061	64	0.768319	169	3.21677	657	0.260021	41	0.286073	42	0.189474	34	0.365506	70	1.46343e-05	-3.24396	down	--	--	--	K08111|1.08e-29|bom:102284894|K08111 glypican 5 | (RefSeq) GPC5, Glypican-5; glypican 5	--	--	--	--	--	--	--	hypothetical protein FD754_012335 [Muntiacus muntjak]	--
gene22344	ZNF207	ZNF207	32.999	5361	12.4548	2699	24.3521	3273	30.4974	4402	34.955	4507	24.4611	2799	28.1443	3184	48.3689	6192	0.913024	0.0638229	normal	--	--	Biological Process: mitotic sister chromatid segregation (GO:0000070);; Cellular Component: kinetochore (GO:0000776);; Cellular Component: nucleoplasm (GO:0005654);; Cellular Component: nucleolus (GO:0005730);; Biological Process: mitotic spindle assembly checkpoint (GO:0007094);; Molecular Function: microtubule binding (GO:0008017);; Molecular Function: heparin binding (GO:0008201);; Biological …	--	--	[R]	General function prediction only	--	BUB3-interacting and GLEBS motif-containing protein ZNF207 OS=Pongo abelii OX=9601 GN=ZNF207 PE=2 SV=1	S	Function unknown	BUB3-interacting and GLEBS motif-containing protein ZNF207 isoform X1 [Bos taurus]	biological process: cellular process (GO:0009987);; cellular component: intracellular (GO:0005622);; cellular component: cellular anatomical entity (GO:0110165);; biological process: biological regulation (GO:0065007);; molecular function: binding (GO:0005488)
gene28015	TGFB1I1	TGFB1I1	6.23787	595	7.59529	746	8.93918	781	5.60482	429	6.79816	483	14.5536	756	13.4444	848	7.08326	482	0.905621	0.0664742	normal	--	--	Molecular Function: transcription coactivator activity (GO:0003713);; Cellular Component: cytoskeleton (GO:0005856);; Cellular Component: focal adhesion (GO:0005925);; Biological Process: positive regulation of epithelial to mesenchymal transition (GO:0010718);; Biological Process: morphogenesis of embryonic epithelium (GO:0016331);; Biological Process: positive regulation of transforming growth …	K05760|3.0e-119|tru:101070146|K05760 paxillin | (RefSeq) paxillin-like isoform X2	VEGF signaling pathway (ko04370);; Focal adhesion (ko04510);; Regulation of actin cytoskeleton (ko04810)	[TZ]	Signal transduction mechanisms;; Cytoskeleton	LIM domain	Transforming growth factor beta-1-induced transcript 1 protein OS=Bos taurus OX=9913 GN=TGFB1I1 PE=2 SV=2	--	--	Transforming growth factor beta-1-induced transcript 1 protein, partial [Bos mutus]	molecular function: transcription regulator activity (GO:0140110);; biological process: biological regulation (GO:0065007);; cellular component: intracellular (GO:0005622);; cellular component: cellular anatomical entity (GO:0110165);; biological process: multicellular organismal process (GO:0032501);; biological process: developmental process (GO:0032502);; biological process: metabolic process …
gene26512	LOC527645	--	0	0	0	0	0	0	0	0	0	0	0	0	0	0	0	0	--	--	--	--	--	Cellular Component: nucleosome (GO:0000786);; Molecular Function: DNA binding (GO:0003677);; Cellular Component: nucleus (GO:0005634);; Biological Process: DNA-templated transcription, initiation (GO:0006352);; Cellular Component: host cell nucleus (GO:0042025);; Molecular Function: protein heterodimerization activity (GO:0046982);;	K11254|2.2e-49|aam:106488346|K11254 histone H4 | (RefSeq) histone H4	--	[B]	Chromatin structure and dynamics	Centromere kinetochore component CENP-T histone fold	Histone H4 OS=Bos taurus OX=9913 PE=1 SV=2	B	Chromatin structure and dynamics	uncharacterized protein LOC114113063 [Ovis aries]	cellular component: protein-containing complex (GO:0032991);; molecular function: binding (GO:0005488);; cellular component: intracellular (GO:0005622);; cellular component: cellular anatomical entity (GO:0110165);; biological process: metabolic process (GO:0008152);; biological process: cellular process (GO:0009987)
gene3325	LOC509911	LOC509911	0	0	0	0	0.005817	1	0	0	0	0	0	0	0	0	0.005632	1	--	--	--	[G]	Carbohydrate transport and metabolism	Cellular Component: integral component of plasma membrane (GO:0005887);; Molecular Function: lactate transmembrane transporter activity (GO:0015129);;	K08179|1.6e-278|bta:509911|K08179 MFS transporter, MCT family, solute carrier family 16 (monocarboxylic acid transporters), member 1 | (RefSeq) monocarboxylate transporter 1	--	[G]	Carbohydrate transport and metabolism	Major Facilitator Superfamily	Monocarboxylate transporter 1 OS=Bos taurus OX=9913 GN=SLC16A1 PE=2 SV=2	G	Carbohydrate transport and metabolism	monocarboxylate transporter 1 [Bos taurus]	cellular component: cellular anatomical entity (GO:0110165);; molecular function: transporter activity (GO:0005215);; biological process: cellular process (GO:0009987);; biological process: localization (GO:0051179)
gene31543	PABPC1L2A	LOC102285044	0	0	0.018137	2	0.150895	15	0.136352	12	0.202162	14	0.559789	35	0.189121	15	0.297332	25	--	--	--	--	--	Molecular Function: RNA binding (GO:0003723);;	K13126|6.7e-111|bbub:112582091|K13126 polyadenylate-binding protein | (RefSeq) polyadenylate-binding protein 1-like 2	RNA transport (ko03013);; mRNA surveillance pathway (ko03015);; RNA degradation (ko03018)	[AJ]	RNA processing and modification;; Translation, ribosomal structure and biogenesis	RNA recognition motif. (a.k.a. RRM, RBD, or RNP domain)	Polyadenylate-binding protein 1 OS=Bos taurus OX=9913 GN=PABPC1 PE=2 SV=1	--	--	PREDICTED: polyadenylate-binding protein 1-like 2 [Bos mutus]	molecular function: binding (GO:0005488)
NewGene_2848	--	--	0	0	0	0	0	0	0	0	0	0	0	0	0	0	0.841575	10	--	--	--	--	--	--	--	--	--	--	--	--	--	--	--	--
NewGene_5454	--	--	0	0	0	0	0.455272	6	0	0	0	0	0	0	0	0	0	0	--	--	--	--	--	--	--	--	--	--	--	--	--	--	--	--
gene10871	LOC783367	OR13D2	0	0	0	0	0	0	0	0	0	0	0	0	0	0	0	0	--	--	--	--	--	Molecular Function: G protein-coupled receptor activity (GO:0004930);; Molecular Function: olfactory receptor activity (GO:0004984);; Cellular Component: plasma membrane (GO:0005886);; Cellular Component: integral component of membrane (GO:0016021);;	K04257|5.6e-160|bta:789812|K04257 olfactory receptor | (RefSeq) olfactory receptor 13D1	Olfactory transduction (ko04740)	--	--	Olfactory receptor	Olfactory receptor-like protein OLF3 OS=Canis lupus familiaris OX=9615 PE=3 SV=1	T	Signal transduction mechanisms	olfactory receptor 13D1 [Bos taurus]	molecular function: molecular transducer activity (GO:0060089);; cellular component: cellular anatomical entity (GO:0110165)
gene27022	CDH19	CDH19	0.060996	4	0	0	0.409428	26	0.423046	25	0	0	0.283032	12	0	0	0.557383	30	--	--	--	--	--	Molecular Function: calcium ion binding (GO:0005509);; Cellular Component: plasma membrane (GO:0005886);; Biological Process: homophilic cell adhesion via plasma membrane adhesion molecules (GO:0007156);; Cellular Component: integral component of membrane (GO:0016021);;	K06806|1.2e-92|bta:781265|K06806 cadherin 19, type 2 | (RefSeq) CDH19; cadherin-19 precursor	--	[S]	Function unknown	Cadherin domain	Cadherin-6 OS=Bos taurus OX=9913 GN=CDH6 PE=2 SV=1	S	Function unknown	cadherin-19 precursor [Bos taurus]	molecular function: binding (GO:0005488);; cellular component: cellular anatomical entity (GO:0110165);; biological process: cellular process (GO:0009987);; biological process: biological adhesion (GO:0022610)
NewGene_1104	--	AP3S1	1.69024	61	1.41549	55	1.34327	48	2.57195	85	3.96145	99	1.17118	30	1.88389	54	1.88964	59	0.983193	-0.0198848	normal	--	--	Biological Process: intracellular protein transport (GO:0006886);; Biological Process: vesicle-mediated transport (GO:0016192);; Cellular Component: membrane coat (GO:0030117);;	K12399|2.45e-52|vvp:112932433|K12399 AP-3 complex subunit sigma | (RefSeq) AP3S1; AP-3 complex subunit sigma-1	Lysosome (ko04142)	[U]	Intracellular trafficking, secretion, and vesicular transport	--	AP-3 complex subunit sigma-1 OS=Bos taurus OX=9913 GN=AP3S1 PE=2 SV=1	U	Intracellular trafficking, secretion, and vesicular transport	AP-3 complex subunit sigma-1 isoform X5 [Bos indicus x Bos taurus]	biological process: cellular process (GO:0009987);; biological process: localization (GO:0051179);; cellular component: protein-containing complex (GO:0032991);; cellular component: cellular anatomical entity (GO:0110165)
gene25965	FGD2	FGD2	0.2578	27	0.520449	60	0.604074	62	0.24925	25	1.83604	132	0.780416	53	1.25307	107	1.36379	121	0.0246957	1.2984	normal	--	--	Cellular Component: ruffle (GO:0001726);; Molecular Function: Rho guanyl-nucleotide exchange factor activity (GO:0005089);; Cellular Component: nucleus (GO:0005634);; Cellular Component: cytoplasm (GO:0005737);; Cellular Component: early endosome (GO:0005769);; Biological Process: cytoskeleton organization (GO:0007010);; Biological Process: positive regulation of JUN kinase activity (GO:0043507);…	K05721|0.0e+00|bom:102288231|K05721 FYVE, RhoGEF and PH domain containing 2 | (RefSeq) FGD2; FYVE, RhoGEF and PH domain containing 2	--	[T]	Signal transduction mechanisms	RhoGEF domain	FYVE, RhoGEF and PH domain-containing protein 3 OS=Pongo abelii OX=9601 GN=FGD3 PE=2 SV=1	T	Signal transduction mechanisms	FYVE, RhoGEF and PH domain-containing protein 2 isoform X1 [Bos taurus]	cellular component: cellular anatomical entity (GO:0110165);; molecular function: binding (GO:0005488);; molecular function: molecular function regulator (GO:0098772);; biological process: biological regulation (GO:0065007);; cellular component: intracellular (GO:0005622);; biological process: cellular process (GO:0009987)
gene10446	TMEM8B	TMEM8B	0.785535	120	2.66154	402	1.87867	257	1.72914	228	2.78948	293	3.85007	373	1.20156	142	2.73309	353	0.65262	0.282899	normal	--	--	Cellular Component: integral component of membrane (GO:0016021);;	--	--	--	--	Protein of unknown function (DUF3522)	Transmembrane protein 8B OS=Bos taurus OX=9913 GN=TMEM8B PE=2 SV=1	S	Function unknown	transmembrane protein 8B isoform X4 [Bos taurus]	cellular component: cellular anatomical entity (GO:0110165)
gene29494	ADO	ADO	5.00761	906	10.0855	1924	8.6325	1538	8.23509	1362	14.1133	1770	11.5162	1343	10.7061	1537	9.5874	1473	0.661904	0.159887	normal	--	--	Molecular Function: oxidoreductase activity, acting on single donors with incorporation of molecular oxygen, incorporation of two atoms of oxygen (GO:0016702);;	K10712|2.4e-159|bta:100297937|K10712 cysteamine dioxygenase [EC:1.13.11.19] | (RefSeq) ADO; 2-aminoethanethiol dioxygenase	Taurine and hypotaurine metabolism (ko00430)	[S]	Function unknown	PCO_ADO	--	S	Function unknown	2-aminoethanethiol dioxygenase [Bos taurus]	molecular function: catalytic activity (GO:0003824);; biological process: metabolic process (GO:0008152)
gene13790	ST6GAL2	ST6GAL2	0	0	0.024941	7	0.022961	7	0.024679	6	0	0	0.034143	6	0.117128	25	0	0	--	--	--	--	--	Cellular Component: Golgi apparatus (GO:0005794);; Biological Process: carbohydrate metabolic process (GO:0005975);; Biological Process: protein glycosylation (GO:0006486);; Molecular Function: sialyltransferase activity (GO:0008373);; Cellular Component: integral component of membrane (GO:0016021);;	K00779|1.3e-293|bta:493992|K00779 beta-galactoside alpha-2,6-sialyltransferase (sialyltransferase 2) [EC:2.4.99.1] | (RefSeq) ST6GAL2; beta-galactoside alpha-2,6-sialyltransferase 2	N-Glycan biosynthesis (ko00510);; Other types of O-glycan biosynthesis (ko00514)	[G]	Carbohydrate transport and metabolism	Glycosyltransferase family 29 (sialyltransferase)	Beta-galactoside alpha-2,6-sialyltransferase 2 OS=Bos taurus OX=9913 GN=ST6GAL2 PE=2 SV=1	G	Carbohydrate transport and metabolism	beta-galactoside alpha-2,6-sialyltransferase 2 [Bos taurus]	cellular component: intracellular (GO:0005622);; cellular component: cellular anatomical entity (GO:0110165);; biological process: metabolic process (GO:0008152);; biological process: cellular process (GO:0009987);; molecular function: catalytic activity (GO:0003824)
gene10137	IFN-TAU	IFN-TAU	0	0	0	0	0	0	0	0	0	0	0	0	0	0	0	0	--	--	--	--	--	Biological Process: adaptive immune response (GO:0002250);; Biological Process: T cell activation involved in immune response (GO:0002286);; Biological Process: natural killer cell activation involved in immune response (GO:0002323);; Molecular Function: cytokine activity (GO:0005125);; Molecular Function: type I interferon receptor binding (GO:0005132);; Cellular Component: extracellular space (…	K05440|3.5e-104|bta:509166|K05440 interferon omega | (RefSeq) IFN-TAU; uncharacterized protein LOC509166 precursor	Cytokine-cytokine receptor interaction (ko04060);; RIG-I-like receptor signaling pathway (ko04622);; JAK-STAT signaling pathway (ko04630)	--	--	Interferon alpha/beta domain	Interferon omega-1 OS=Bos taurus OX=9913 GN=IFNW1 PE=3 SV=1	T	Signal transduction mechanisms	uncharacterized protein LOC509166 precursor [Bos taurus]	biological process: immune system process (GO:0002376);; biological process: response to stimulus (GO:0050896);; biological process: cellular process (GO:0009987);; molecular function: binding (GO:0005488);; molecular function: molecular function regulator (GO:0098772);; biological process: signaling (GO:0023052);; biological process: biological regulation (GO:0065007);; cellular component: cellu…
gene15686	LOC100337056	LOC538060	0	0	0.049281	3	0	0	0	0	0	0	0.257022	8	0	0	0	0	--	--	--	[Q]	Secondary metabolites biosynthesis, transport and catabolism	Molecular Function: alditol:NADP+ 1-oxidoreductase activity (GO:0004032);; Cellular Component: cytosol (GO:0005829);; Biological Process: prostaglandin metabolic process (GO:0006693);; Molecular Function: alcohol dehydrogenase (NADP+) activity (GO:0008106);; Biological Process: steroid metabolic process (GO:0008202);; Biological Process: C21-steroid hormone metabolic process (GO:0008207);; Molecu…	K04119|3.3e-192|bom:102269337|K04119 aldo-keto reductase family 1 member C3 [EC:1.1.1.51 1.1.1.188 1.1.1.213 1.1.1.357] | (RefSeq) dihydrodiol dehydrogenase 3	Steroid hormone biosynthesis (ko00140);; Arachidonic acid metabolism (ko00590);; Folate biosynthesis (ko00790);; Ovarian steroidogenesis (ko04913)	[R]	General function prediction only	Aldo/keto reductase family	Dihydrodiol dehydrogenase 3 OS=Bos taurus OX=9913 PE=2 SV=1	S	Function unknown	aldo-keto reductase family 1, member C1-like isoform X5 [Bos taurus]	molecular function: catalytic activity (GO:0003824);; biological process: metabolic process (GO:0008152);; cellular component: cellular anatomical entity (GO:0110165);; biological process: cellular process (GO:0009987);; biological process: biological regulation (GO:0065007);; molecular function: binding (GO:0005488)
gene25743	GRIP2	GRIP2	0.958136	210	3.7138	799	1.21688	262	1.26434	253	1.56256	237	8.88933	1229	2.68635	463	1.99789	371	0.35446	0.715313	normal	--	--	Molecular Function: signaling receptor complex adaptor activity (GO:0030159);;	K20251|0.0e+00|bta:509537|K20251 glutamate receptor-interacting protein | (RefSeq) GRIP2; glutamate receptor-interacting protein 2 isoform X1	--	[S]	Function unknown	PDZ domain	--	S	Function unknown	glutamate receptor-interacting protein 2 isoform X1 [Bos taurus]	molecular function: binding (GO:0005488)
gene18201	C15H11orf74	IFTAP	3.9982	169	7.98368	350	4.48248	187	3.16481	120	20.7056	555	12.2508	362	10.9472	337	12.2278	406	0.0136534	1.06393	normal	--	--	Cellular Component: cellular_component (GO:0005575);; Cellular Component: obsolete cell (GO:0005623);; Cellular Component: cilium (GO:0005929);; Cellular Component: cell projection (GO:0042995);; Cellular Component: organelle (GO:0043226);; Cellular Component: obsolete cell part (GO:0044464);; Cellular Component: plasma membrane bounded cell projection (GO:0120025);;	--	--	--	--	Family of unknown function (DUF5567)	Intraflagellar transport-associated protein OS=Bos taurus OX=9913 GN=IFTAP PE=2 SV=1	S	Function unknown	uncharacterized protein C11orf74 homolog isoform X1 [Bos taurus]	cellular component: cellular anatomical entity (GO:0110165)
gene11699	LOC100848282	LOC100848282	1.4864	95	2.95978	199	1.49401	94	1.01965	60	0.594452	27	0	0	0.729569	37	0.416123	23	0.0155802	-2.3204	normal	--	--	Biological Process: cell killing (GO:0001906);; Biological Process: leukocyte mediated cytotoxicity (GO:0001909);; Biological Process: regulation of leukocyte mediated cytotoxicity (GO:0001910);; Biological Process: positive regulation of leukocyte mediated cytotoxicity (GO:0001912);; Biological Process: T cell mediated cytotoxicity (GO:0001913);; Biological Process: natural killer cell mediated …	K07987|1.4e-177|bta:100848282|K07987 retinoic acid early transcript 1 | (RefSeq) retinoic acid early transcript 1E	Natural killer cell mediated cytotoxicity (ko04650)	--	--	Class I Histocompatibility antigen, domains alpha 1 and 2	--	S	Function unknown	retinoic acid early transcript 1E [Bos taurus]	biological process: cellular process (GO:0009987);; biological process: immune system process (GO:0002376);; biological process: biological regulation (GO:0065007);; biological process: response to stimulus (GO:0050896);; biological process: interspecies interaction between organisms (GO:0044419);; molecular function: binding (GO:0005488);; cellular component: cellular anatomical entity (GO:01101…
gene3823	FAM151A	FAM151A	0	0	0.036416	3	0.131901	10	0.064186	5	0	0	0.559343	28	0.140628	9	0.429973	28	--	--	--	--	--	Cellular Component: integral component of membrane (GO:0016021);;	--	--	[S]	Function unknown	Uncharacterized conserved protein (DUF2181)	Protein FAM151A OS=Pongo abelii OX=9601 GN=FAM151A PE=2 SV=1	S	Function unknown	protein FAM151A [Bos taurus]	cellular component: cellular anatomical entity (GO:0110165)
gene446	LMLN	LMLN	0.125364	13	0.24827	26	0.169345	17	0.563261	51	0.286279	20	0.641826	41	0.246906	20	1.37973	115	--	--	--	--	--	Molecular Function: metalloendopeptidase activity (GO:0004222);; Biological Process: cell adhesion (GO:0007155);; Cellular Component: membrane (GO:0016020);; Molecular Function: metal ion binding (GO:0046872);;	K13539|0.0e+00|bta:100337404|K13539 leishmanolysin-like peptidase [EC:3.4.24.-] | (RefSeq) LMLN; leishmanolysin-like peptidase isoform X1	--	[MV]	Cell wall/membrane/envelope biogenesis;; Defense mechanisms	Leishmanolysin	--	--	--	TPA: leishmanolysin-like [Bos taurus]	molecular function: catalytic activity (GO:0003824);; biological process: metabolic process (GO:0008152);; biological process: cellular process (GO:0009987);; biological process: biological adhesion (GO:0022610);; cellular component: cellular anatomical entity (GO:0110165);; molecular function: binding (GO:0005488)
NewGene_1647	--	--	0	0	0	0	0	0	0.696855	8	0	0	0	0	0	0	0	0	--	--	--	--	--	--	--	--	--	--	--	--	--	--	--	--
gene19166	LOC107133240	LOC113906217	0	0	0	0	0	0	0.028238	2	0	0	0	0	0	0	0	0	--	--	--	--	--	--	--	--	--	--	--	--	--	--	uncharacterized protein LOC113906217 [Bos indicus x Bos taurus]	--
gene24576	ULK3	ULK3	1.50469	163	4.70226	536	3.42272	364	3.00011	296	6.17342	461	7.01206	487	3.34843	289	3.25802	298	0.639641	0.26661	normal	[R]	General function prediction only	Molecular Function: protein serine/threonine kinase activity (GO:0004674);; Molecular Function: ATP binding (GO:0005524);;	K21358|3.6e-278|biu:109575588|K21358 serine/threonine-protein kinase ULK3 [EC:2.7.11.1] | (RefSeq) ULK3; serine/threonine-protein kinase ULK3 isoform X1	--	[OUT]	Posttranslational modification, protein turnover, chaperones;; Intracellular trafficking, secretion, and vesicular transport;; Signal transduction mechanisms	Protein kinase domain	Serine/threonine-protein kinase 36 OS=Pongo abelii OX=9601 GN=STK36 PE=2 SV=1	T	Signal transduction mechanisms	serine/threonine-protein kinase ULK3 isoform X1 [Bos taurus]	molecular function: catalytic activity (GO:0003824);; biological process: metabolic process (GO:0008152);; biological process: cellular process (GO:0009987);; molecular function: binding (GO:0005488)
NewGene_1889	--	--	0	0	0	0	0	0	0	0	0	0	0.036271	1	0	0	0	0	--	--	--	--	--	--	--	--	--	--	--	--	--	--	--	--
gene27959	TBC1D10B	TBC1D10B	14.9352	2363	18.3509	3061	19.756	3077	13.9234	2013	20.8736	2289	16.2951	1661	16.144	2026	19.6458	2639	0.426858	-0.254551	normal	--	--	Molecular Function: GTPase activator activity (GO:0005096);; Cellular Component: cytosol (GO:0005829);; Cellular Component: plasma membrane (GO:0005886);; Biological Process: retrograde transport, endosome to Golgi (GO:0042147);;	K19944|0.0e+00|bta:513858|K19944 TBC1 domain family member 10 | (RefSeq) TBC1D10B; TBC1 domain family member 10B	--	[U]	Intracellular trafficking, secretion, and vesicular transport	Rab-GTPase-TBC domain	Rab GTPase-activating protein 1-like OS=Pongo abelii OX=9601 GN=RABGAP1L PE=2 SV=1	U	Intracellular trafficking, secretion, and vesicular transport	TBC1 domain family member 10B [Bos taurus]	molecular function: molecular function regulator (GO:0098772);; biological process: biological regulation (GO:0065007);; cellular component: cellular anatomical entity (GO:0110165);; biological process: cellular process (GO:0009987);; biological process: localization (GO:0051179)
gene2321	CNKSR1	CNKSR1	4.48014	268	4.18187	264	7.05271	415	3.74932	205	6.20473	257	8.84694	341	3.47494	165	4.5744	232	0.771011	-0.166429	normal	--	--	Cellular Component: cell cortex (GO:0005938);; Biological Process: Rho protein signal transduction (GO:0007266);; Molecular Function: protein-macromolecule adaptor activity (GO:0030674);;	K17536|6.9e-26|phu:Phum_PHUM140130|K17536 connector enhancer of kinase suppressor of Ras 2 | (RefSeq) hypothetical protein	MAPK signaling pathway - fly (ko04013)	[F]	Nucleotide transport and metabolism	Connector enhancer of kinase suppressor of ras	--	T	Signal transduction mechanisms	connector enhancer of kinase suppressor of ras 1 [Bos taurus]	cellular component: intracellular (GO:0005622);; cellular component: cellular anatomical entity (GO:0110165);; biological process: cellular process (GO:0009987);; biological process: signaling (GO:0023052);; biological process: response to stimulus (GO:0050896);; biological process: biological regulation (GO:0065007);; molecular function: binding (GO:0005488)
gene5472	WDR60	DYNC2I1	0.556562	81	0.705089	108	1.18157	169	0.796838	106	0.343906	35	0.66964	63	0.424859	49	0.430559	53	0.0147466	-1.1582	normal	--	--	Cellular Component: cytoplasmic dynein complex (GO:0005868);; Biological Process: microtubule-based movement (GO:0007018);; Biological Process: transport along microtubule (GO:0010970);; Molecular Function: dynein light chain binding (GO:0045503);; Molecular Function: dynein heavy chain binding (GO:0045504);; Biological Process: positive regulation of ATP-dependent microtubule motor activity, plu…	K22869|0.0e+00|bta:767895|K22869 WD repeat-containing protein 60 | (RefSeq) WDR60; WD repeat-containing protein 60 isoform X1	--	[Z]	Cytoskeleton	--	--	Z	Cytoskeleton	TPA: hypothetical protein BOS_4826 [Bos taurus]	cellular component: intracellular (GO:0005622);; cellular component: protein-containing complex (GO:0032991);; cellular component: cellular anatomical entity (GO:0110165);; biological process: cellular process (GO:0009987);; biological process: localization (GO:0051179);; molecular function: binding (GO:0005488);; biological process: biological regulation (GO:0065007)
gene30119	PATE1	PATE1	0	0	0	0	0	0	0	0	0	0	0	0	0	0	0	0	--	--	--	--	--	Molecular Function: acetylcholine receptor regulator activity (GO:0030548);;	--	--	--	--	--	--	S	Function unknown	PREDICTED: prostate and testis expressed protein 1 [Bison bison bison]	molecular function: molecular function regulator (GO:0098772);; biological process: biological regulation (GO:0065007)
NewGene_4961	--	--	0.159333	2	0	0	0	0	0	0	0	0	0	0	0	0	0	0	--	--	--	--	--	--	--	--	--	--	--	--	--	--	--	--
gene23597	OTOP3	OTOP3	0	0	0.098103	11	0	0	0.034559	4	0	0	0	0	0	0	0	0	--	--	--	--	--	Cellular Component: integral component of membrane (GO:0016021);;	K21878|2.5e-100|mze:101471700|K21878 Usher syndrome type-1G protein | (RefSeq) proton channel OTOP2	--	[S]	Function unknown	Otopetrin	--	S	Function unknown	proton channel OTOP3 [Bos taurus]	cellular component: cellular anatomical entity (GO:0110165)
gene30733	LOC100848670	--	0	0	0	0	0	0	0	0	0	0	0	0	0	0	0	0	--	--	--	--	--	--	--	--	--	--	Cancer/testis gene family 47	--	S	Function unknown	TPA: cancer/testis antigen family 147, member B1-like, partial [Bos taurus]	--
gene15921	HRH3	--	0	0	0	0	0	0	0.091655	8	0.157737	11	0.086659	6	0.049986	4	0.08623	7	--	--	--	--	--	Biological Process: regulation of neurotransmitter levels (GO:0001505);; Molecular Function: G protein-coupled receptor activity (GO:0004930);; Molecular Function: histamine receptor activity (GO:0004969);; Molecular Function: G protein-coupled serotonin receptor activity (GO:0004993);; Cellular Component: integral component of plasma membrane (GO:0005887);; Biological Process: G protein-coupled …	K04151|4.2e-202|bbub:102411577|K04151 histamine receptor H3 | (RefSeq) HRH3; histamine H3 receptor	Neuroactive ligand-receptor interaction (ko04080)	[R]	General function prediction only	7 transmembrane receptor (rhodopsin family)	Muscarinic acetylcholine receptor M1 OS=Macaca mulatta OX=9544 GN=CHRM1 PE=2 SV=1	T	Signal transduction mechanisms	hypothetical protein G4228_015632, partial [Cervus hanglu yarkandensis]	biological process: biological regulation (GO:0065007);; molecular function: molecular transducer activity (GO:0060089);; biological process: cellular process (GO:0009987);; biological process: signaling (GO:0023052);; biological process: response to stimulus (GO:0050896);; cellular component: cellular anatomical entity (GO:0110165);; biological process: multicellular organismal process (GO:00325…
NewGene_10378	--	LOC112446756	0	0	0	0	11.3422	325	0	0	34.3902	693	27.4903	516	24.7754	572	40.249	994	0.380416	3.16148	normal	--	--	Molecular Function: serine-type endopeptidase activity (GO:0004252);; Molecular Function: calcium ion binding (GO:0005509);; Cellular Component: extracellular space (GO:0005615);; Biological Process: complement activation, classical pathway (GO:0006958);; Biological Process: zymogen activation (GO:0031638);;	K01330|1.62e-172|biu:109558321|K01330 complement component 1, r subcomponent [EC:3.4.21.41] | (RefSeq) complement C1r subcomponent-like	Phagosome (ko04145);; Complement and coagulation cascades (ko04610);; Pertussis (ko05133);; Staphylococcus aureus infection (ko05150);; Systemic lupus erythematosus (ko05322)	[E]	Amino acid transport and metabolism	CUB domain	Complement C1r subcomponent OS=Pan troglodytes OX=9598 GN=C1R PE=2 SV=1	T	Signal transduction mechanisms	LOW QUALITY PROTEIN: complement C1r subcomponent-like [Bos taurus]	molecular function: catalytic activity (GO:0003824);; biological process: metabolic process (GO:0008152);; molecular function: binding (GO:0005488);; cellular component: cellular anatomical entity (GO:0110165);; biological process: immune system process (GO:0002376);; biological process: response to stimulus (GO:0050896);; biological process: biological regulation (GO:0065007)
gene10940	LPAR1	LPAR1	7.0907	646	3.9667	435	3.82867	375	6.37076	615	4.00549	287	8.40474	528	6.31375	543	3.90155	324	0.625945	-0.27224	normal	--	--	Biological Process: activation of MAPK activity (GO:0000187);; Cellular Component: endosome (GO:0005768);; Cellular Component: integral component of plasma membrane (GO:0005887);; Biological Process: adenylate cyclase-inhibiting G protein-coupled receptor signaling pathway (GO:0007193);; Biological Process: activation of phospholipase C activity (GO:0007202);; Biological Process: regulation of ce…	K04289|1.7e-200|bbub:102406108|K04289 lysophosphatidic acid receptor 1 | (RefSeq) LPAR1; lysophosphatidic acid receptor 1 isoform X1	Rap1 signaling pathway (ko04015);; Phospholipase D signaling pathway (ko04072);; Neuroactive ligand-receptor interaction (ko04080);; PI3K-Akt signaling pathway (ko04151);; Gap junction (ko04540);; Regulation of actin cytoskeleton (ko04810);; Pathways in cancer (ko05200)	[R]	General function prediction only	7 transmembrane receptor (rhodopsin family)	Lysophosphatidic acid receptor 1 OS=Ovis aries OX=9940 GN=LPAR1 PE=2 SV=1	T	Signal transduction mechanisms	lysophosphatidic acid receptor 1 isoform X1 [Bos taurus]	biological process: biological regulation (GO:0065007);; cellular component: intracellular (GO:0005622);; cellular component: cellular anatomical entity (GO:0110165);; biological process: cellular process (GO:0009987);; biological process: signaling (GO:0023052);; biological process: response to stimulus (GO:0050896);; biological process: multicellular organismal process (GO:0032501);; biological…
gene21842	LOC101907900	LOC102273310	0	0	0	0	0	0	0.158326	6	0.057842	2	0	0	0	0	0.961944	34	--	--	--	[E]	Amino acid transport and metabolism	Cellular Component: integral component of membrane (GO:0016021);; Molecular Function: transmembrane transporter activity (GO:0022857);;	K13865|1.2e-95|bom:102273310|K13865 solute carrier family 7 (cationic amino acid transporter), member 3 | (RefSeq) cationic amino acid transporter 3-like	--	[E]	Amino acid transport and metabolism	Amino acid permease	Cationic amino acid transporter 2 OS=Sus scrofa OX=9823 GN=SLC7A2 PE=2 SV=1	E	Amino acid transport and metabolism	hypothetical protein M91_10419, partial [Bos mutus]	cellular component: cellular anatomical entity (GO:0110165);; molecular function: transporter activity (GO:0005215)
gene30132	FOXRED1	FOXRED1	3.62297	302	8.32493	732	5.00098	410	4.93877	374	8.03192	464	7.56498	407	5.83244	386	7.63511	541	0.928158	0.0443374	normal	[E]	Amino acid transport and metabolism	Cellular Component: mitochondrial respiratory chain complex I (GO:0005747);; Molecular Function: oxidoreductase activity (GO:0016491);; Biological Process: mitochondrial respiratory chain complex I assembly (GO:0032981);;	K18166|5.2e-290|bta:510097|K18166 FAD-dependent oxidoreductase domain-containing protein 1 | (RefSeq) FOXRED1; FAD-dependent oxidoreductase domain-containing protein 1	--	[R]	General function prediction only	FAD dependent oxidoreductase	FAD-dependent oxidoreductase domain-containing protein 1 OS=Bos taurus OX=9913 GN=FOXRED1 PE=2 SV=1	S	Function unknown	FAD-dependent oxidoreductase domain-containing protein 1 [Bos taurus]	cellular component: intracellular (GO:0005622);; cellular component: protein-containing complex (GO:0032991);; cellular component: cellular anatomical entity (GO:0110165);; molecular function: catalytic activity (GO:0003824);; biological process: cellular process (GO:0009987)
gene16468	FBXL6	FBXL6	0.22257	17	2.4135	190	1.75376	130	1.44123	99	6.26362	327	4.36439	212	2.5395	151	2.56853	164	0.137267	1.07965	normal	--	--	Molecular Function: molecular_function (GO:0003674);; Molecular Function: catalytic activity (GO:0003824);; Molecular Function: ubiquitin-protein transferase activity (GO:0004842);; Molecular Function: protein binding (GO:0005515);; Biological Process: cellular protein modification process (GO:0006464);; Biological Process: proteolysis (GO:0006508);; Biological Process: nitrogen compound metaboli…	K10272|0.0e+00|bta:512690|K10272 F-box and leucine-rich repeat protein 6 | (RefSeq) FBXL6; F-box/LRR-repeat protein 6 isoform X4	--	[R]	General function prediction only	F-box-like	--	S	Function unknown	F-box/LRR-repeat protein 6 isoform X4 [Bos taurus]	molecular function: catalytic activity (GO:0003824);; molecular function: binding (GO:0005488);; biological process: metabolic process (GO:0008152);; biological process: cellular process (GO:0009987)
gene8504	LOC100301104	OR7A91	0	0	0	0	0	0	0	0	0	0	0	0	0	0	0	0	--	--	--	--	--	Molecular Function: G protein-coupled receptor activity (GO:0004930);; Molecular Function: olfactory receptor activity (GO:0004984);; Cellular Component: plasma membrane (GO:0005886);; Cellular Component: integral component of membrane (GO:0016021);;	K04257|1.7e-169|bta:100301104|K04257 olfactory receptor | (RefSeq) olfactory receptor-like protein OLF4	Olfactory transduction (ko04740)	--	--	Olfactory receptor	Olfactory receptor-like protein OLF4 OS=Canis lupus familiaris OX=9615 PE=3 SV=1	T	Signal transduction mechanisms	olfactory receptor-like protein OLF4 [Bos taurus]	molecular function: molecular transducer activity (GO:0060089);; cellular component: cellular anatomical entity (GO:0110165)
gene5046	LOC104968434	LOC104968434	1.27887	181	0.07824	12	0	0	2.23957	289	0.100836	9	0.14533	14	0.106149	12	0.050104	6	--	--	--	--	--	Cellular Component: collagen trimer (GO:0005581);;	--	--	--	--	--	--	--	--	collagen alpha-1(III) chain-like [Bos taurus]	cellular component: protein-containing complex (GO:0032991)
gene16066	BPIFA3	BPIFA3	0	0	0	0	0	0	0	0	0	0	0	0	0	0	0	0	--	--	--	--	--	Molecular Function: lipid binding (GO:0008289);;	--	--	--	--	LBP / BPI / CETP family, N-terminal domain	--	S	Function unknown	BPI fold-containing family A member 3 precursor [Bos taurus]	molecular function: binding (GO:0005488)
gene5630	FGD6	FGD6	0.60054	227	1.18276	470	0.710419	264	0.869993	299	0.317061	83	0.952166	231	1.0327	309	0.555742	178	0.319226	-0.579759	normal	--	--	Molecular Function: Rho guanyl-nucleotide exchange factor activity (GO:0005089);; Cellular Component: cytoplasm (GO:0005737);; Biological Process: regulation of GTPase activity (GO:0043087);; Molecular Function: metal ion binding (GO:0046872);;	K05724|0.0e+00|bta:539481|K05724 FYVE, RhoGEF and PH domain containing 5/6 | (RefSeq) FGD6; FYVE, RhoGEF and PH domain-containing protein 6 isoform X2	--	[R]	General function prediction only	RhoGEF domain	FERM, ARHGEF and pleckstrin domain-containing protein 1 OS=Pongo abelii OX=9601 GN=FARP1 PE=2 SV=1	T	Signal transduction mechanisms	FYVE, RhoGEF and PH domain-containing protein 6 isoform X1 [Bos taurus]	molecular function: binding (GO:0005488);; molecular function: molecular function regulator (GO:0098772);; biological process: biological regulation (GO:0065007);; cellular component: cellular anatomical entity (GO:0110165)
gene27855	NDUFAB1	NDUFAB1	107.87	3015	152.53	4495	154.573	4253	112.395	2871	152.461	2953	171.841	3095	206.008	4567	173.69	4122	0.891738	0.0565139	normal	[IQ]	Lipid transport and metabolism;; Secondary metabolites biosynthesis, transport and catabolism	Cellular Component: nucleoplasm (GO:0005654);; Cellular Component: mitochondrial respiratory chain complex I (GO:0005747);; Cellular Component: mitochondrial large ribosomal subunit (GO:0005762);; Biological Process: fatty acid biosynthetic process (GO:0006633);; Biological Process: protein lipoylation (GO:0009249);; Biological Process: mitochondrial respiratory chain complex I assembly (GO:00329…	K03955|3.2e-76|oas:101116843|K03955 NADH dehydrogenase (ubiquinone) 1 alpha/beta subcomplex 1, acyl-carrier protein | (RefSeq) acyl carrier protein, mitochondrial	Oxidative phosphorylation (ko00190);; Thermogenesis (ko04714);; Retrograde endocannabinoid signaling (ko04723);; Non-alcoholic fatty liver disease (ko04932);; Alzheimer disease (ko05010);; Parkinson disease (ko05012);; Amyotrophic lateral sclerosis (ko05014);; Huntington disease (ko05016);; Prion disease (ko05020)	[CIQ]	Energy production and conversion;; Lipid transport and metabolism;; Secondary metabolites biosynthesis, transport and catabolism	Phosphopantetheine attachment site	Acyl carrier protein, mitochondrial OS=Bos taurus OX=9913 GN=NDUFAB1 PE=1 SV=2	C	Energy production and conversion	acyl carrier protein, mitochondrial [Bos indicus x Bos taurus]	cellular component: cellular anatomical entity (GO:0110165);; cellular component: intracellular (GO:0005622);; cellular component: protein-containing complex (GO:0032991);; biological process: metabolic process (GO:0008152);; biological process: cellular process (GO:0009987)
gene30968	CXHXorf23	BCLAF3	1.98266	278	4.34799	656	2.02086	280	2.50688	331	5.10231	513	3.64901	328	2.75156	320	2.8878	350	0.956924	0.0325569	normal	--	--	--	K13112|9.6e-19|xla:399219|K13112 thyroid hormone receptor-associated protein 3 | (RefSeq) thrap3.S, thrap3, thrap3.L, trap150; thyroid hormone receptor associated protein 3 S homeolog	--	--	--	THRAP3/BCLAF1 family	--	S	Function unknown	BCLAF1 and THRAP3 family member 3 isoform X5 [Bos taurus]	--
gene29016	GPM6A	--	1.24202	84	2.14594	152	1.63189	108	0.540436	34	5.76602	268	2.92392	127	3.54039	189	4.5126	257	0.0338063	1.19311	normal	--	--	Cellular Component: integral component of membrane (GO:0016021);;	--	--	[X]	Mobilome: prophages, transposons	--	Neuronal membrane glycoprotein M6-a OS=Bos taurus OX=9913 GN=GPM6A PE=2 SV=1	S	Function unknown	glycoprotein M6A [Rhinolophus ferrumequinum]	cellular component: cellular anatomical entity (GO:0110165)
gene27475	LOC786948	LOC786948	7.64269	346	3.76412	180	1.83153	82	3.19824	133	3.57306	112	4.99205	146	2.36868	85	0.751889	29	0.22038	-0.987644	normal	[O]	Posttranslational modification, protein turnover, chaperones	Molecular Function: serine-type endopeptidase activity (GO:0004252);;	K01340|6.4e-165|bta:786948|K01340 tryptase [EC:3.4.21.59] | (RefSeq) tryptase-2-like precursor	Influenza A (ko05164)	[E]	Amino acid transport and metabolism	Trypsin	Tryptase-2 OS=Ovis aries OX=9940 PE=2 SV=1	E	Amino acid transport and metabolism	tryptase-2-like precursor [Bos taurus]	molecular function: catalytic activity (GO:0003824);; biological process: metabolic process (GO:0008152)
gene15056	GPR180	GPR180	0.705713	43	0.26912	18	0.44493	27	1.77182	98	1.0899	46	1.06134	42	0.902157	44	1.43983	74	0.881717	0.15478	normal	--	--	Biological Process: G protein-coupled receptor signaling pathway (GO:0007186);; Cellular Component: integral component of membrane (GO:0016021);; Biological Process: response to pheromone (GO:0019236);;	K01710|5.4e-52|ncc:104962295|K01710 dTDP-glucose 4,6-dehydratase [EC:4.2.1.46] | (RefSeq) tgds; dTDP-D-glucose 4,6-dehydratase	--	[S]	Function unknown	Rhodopsin-like GPCR transmembrane domain	--	S	Function unknown	integral membrane protein GPR180 precursor [Bos taurus]	biological process: cellular process (GO:0009987);; biological process: signaling (GO:0023052);; biological process: response to stimulus (GO:0050896);; biological process: biological regulation (GO:0065007);; cellular component: cellular anatomical entity (GO:0110165)
gene13476	WBP1	WBP1	6.88696	338	12.4331	689	8.97289	429	9.21274	430	8.24595	286	13.9981	443	7.12057	302	10.7378	439	0.473205	-0.299378	normal	--	--	Cellular Component: integral component of membrane (GO:0016021);; Molecular Function: WW domain binding (GO:0050699);;	K22154|1.1e-27|acs:103282658|K22154 dapper | (RefSeq) dact3; dishevelled binding antagonist of beta catenin 3	--	--	--	WW domain-binding protein 1	--	S	Function unknown	PREDICTED: WW domain-binding protein 1 isoform X1 [Bos indicus]	cellular component: cellular anatomical entity (GO:0110165);; molecular function: binding (GO:0005488)
gene25119	CLASP2	CLASP2	11.7787	3252	16.3131	5008	9.82264	2814	14.8345	3975	18.1583	3702	26.6888	5041	18.9964	4424	23.7573	5602	0.267131	0.364055	normal	--	--	Biological Process: microtubule cytoskeleton organization (GO:0000226);; Cellular Component: kinetochore (GO:0000776);; Cellular Component: microtubule organizing center (GO:0005815);; Cellular Component: spindle microtubule (GO:0005876);; Cellular Component: cytoplasmic microtubule (GO:0005881);; Molecular Function: microtubule binding (GO:0008017);; Biological Process: regulation of microtubule…	K16578|0.0e+00|bta:531418|K16578 CLIP-associating protein 1/2 | (RefSeq) CLASP2; CLIP-associating protein 2	--	[R]	General function prediction only	CLASP N terminal	--	Z	Cytoskeleton	CLIP-associating protein 2 [Bos taurus]	biological process: cellular process (GO:0009987);; cellular component: intracellular (GO:0005622);; cellular component: cellular anatomical entity (GO:0110165);; molecular function: binding (GO:0005488);; biological process: biological regulation (GO:0065007);; biological process: localization (GO:0051179)
gene18669	REN	REN	0	0	0	0	0	0	0.047899	4	0	0	0	0	0	0	0	0	--	--	--	--	--	Biological Process: mesonephros development (GO:0001823);; Biological Process: angiotensin maturation (GO:0002003);; Biological Process: renin-angiotensin regulation of aldosterone production (GO:0002018);; Molecular Function: aspartic-type endopeptidase activity (GO:0004190);; Molecular Function: signaling receptor binding (GO:0005102);; Cellular Component: extracellular space (GO:0005615);; Bio…	K01380|3.9e-235|bbub:102394688|K01380 renin [EC:3.4.23.15] | (RefSeq) REN; renin isoform X1	Renin-angiotensin system (ko04614);; Renin secretion (ko04924)	[O]	Posttranslational modification, protein turnover, chaperones	Eukaryotic aspartyl protease	Renin OS=Ovis aries OX=9940 GN=REN PE=2 SV=1	O	Posttranslational modification, protein turnover, chaperones	PREDICTED: renin isoform X1 [Bos mutus]	biological process: multicellular organismal process (GO:0032501);; biological process: developmental process (GO:0032502);; biological process: metabolic process (GO:0008152);; biological process: cellular process (GO:0009987);; biological process: biological regulation (GO:0065007);; molecular function: catalytic activity (GO:0003824);; molecular function: binding (GO:0005488);; cellular compon…
gene8776	XAB2	XAB2	11.9313	1310	12.0039	1389	15.3435	1658	13.0254	1307	18.8561	1434	13.0336	922	11.0323	961	12.8873	1201	0.345293	-0.294575	normal	--	--	Biological Process: mRNA splicing, via spliceosome (GO:0000398);; Biological Process: blastocyst development (GO:0001824);; Cellular Component: nucleoplasm (GO:0005654);; Biological Process: transcription-coupled nucleotide-excision repair (GO:0006283);; Biological Process: transcription, DNA-templated (GO:0006351);; Cellular Component: U2-type catalytic step 2 spliceosome (GO:0071007);;	K12867|0.0e+00|biu:109561642|K12867 pre-mRNA-splicing factor SYF1 | (RefSeq) XAB2; pre-mRNA-splicing factor SYF1	Spliceosome (ko03040)	[A]	RNA processing and modification	Tetratricopeptide repeat	--	A	RNA processing and modification	PREDICTED: pre-mRNA-splicing factor SYF1 [Capra hircus]	biological process: metabolic process (GO:0008152);; biological process: cellular process (GO:0009987);; biological process: developmental process (GO:0032502);; cellular component: cellular anatomical entity (GO:0110165);; biological process: response to stimulus (GO:0050896);; cellular component: intracellular (GO:0005622);; cellular component: protein-containing complex (GO:0032991)
gene16527	GML	GML	0	0	0	0	0	0	0	0	0	0	0	0	0	0	0	0	--	--	--	--	--	Biological Process: cell cycle checkpoint (GO:0000075);; Biological Process: DNA damage checkpoint (GO:0000077);; Biological Process: mitotic cell cycle (GO:0000278);; Cellular Component: cellular_component (GO:0005575);; Cellular Component: obsolete cell (GO:0005623);; Cellular Component: plasma membrane (GO:0005886);; Biological Process: apoptotic process (GO:0006915);; Biological Process: resp…	--	--	--	--	u-PAR/Ly-6 domain	--	S	Function unknown	TPA: glycosylphosphatidylinositol anchored molecule like protein [Bos taurus]	biological process: cellular process (GO:0009987);; biological process: biological regulation (GO:0065007);; biological process: response to stimulus (GO:0050896);; cellular component: cellular anatomical entity (GO:0110165);; biological process: signaling (GO:0023052)
gene8502	LOC100298773	OR7A10B	0	0	0	0	0	0	0	0	0	0	0	0	0	0	0	0	--	--	--	--	--	Molecular Function: G protein-coupled receptor activity (GO:0004930);; Molecular Function: olfactory receptor activity (GO:0004984);; Cellular Component: plasma membrane (GO:0005886);; Cellular Component: integral component of membrane (GO:0016021);;	K04257|2.1e-170|bom:102284719|K04257 olfactory receptor | (RefSeq) olfactory receptor 7A10	Olfactory transduction (ko04740)	--	--	Olfactory receptor	Olfactory receptor-like protein OLF4 OS=Canis lupus familiaris OX=9615 PE=3 SV=1	T	Signal transduction mechanisms	TPA: olfactory receptor, family 7, subfamily A, member 17-like [Bos taurus]	molecular function: molecular transducer activity (GO:0060089);; cellular component: cellular anatomical entity (GO:0110165)
gene15075	LOC107133006	LOC100848700	0	0	0	0	0	0	0	0	0	0	0	0	0	0	0	0	--	--	--	--	--	Molecular Function: ATP binding (GO:0005524);; Cellular Component: integral component of membrane (GO:0016021);; Molecular Function: ATPase activity (GO:0016887);; Molecular Function: ATPase-coupled transmembrane transporter activity (GO:0042626);;	K05673|4.6e-84|bta:100848700|K05673 ATP-binding cassette, subfamily C (CFTR/MRP), member 4 | (RefSeq) multidrug resistance-associated protein 4-like isoform X1	Antifolate resistance (ko01523);; ABC transporters (ko02010);; cAMP signaling pathway (ko04024);; Bile secretion (ko04976)	[Q]	Secondary metabolites biosynthesis, transport and catabolism	--	--	Q	Secondary metabolites biosynthesis, transport and catabolism	multidrug resistance-associated protein 4-like isoform X3 [Bos taurus]	molecular function: binding (GO:0005488);; cellular component: cellular anatomical entity (GO:0110165);; molecular function: catalytic activity (GO:0003824);; molecular function: transporter activity (GO:0005215);; biological process: cellular process (GO:0009987);; biological process: localization (GO:0051179)
gene29915	LOC524642	LOC524642	0	0	0	0	0	0	0	0	0	0	0	0	0	0	0	0	--	--	--	[I]	Lipid transport and metabolism	Biological Process: lipid metabolic process (GO:0006629);; Molecular Function: phosphoric diester hydrolase activity (GO:0008081);; Cellular Component: integral component of membrane (GO:0016021);;	K01124|6.5e-88|pmur:107303215|K01124 glycerophosphoinositol inositolphosphodiesterase [EC:3.1.4.43] | (RefSeq) GDPD2; glycerophosphoinositol inositolphosphodiesterase GDPD2	--	[C]	Energy production and conversion	Glycerophosphoryl diester phosphodiesterase family	Glycerophosphodiester phosphodiesterase domain-containing protein 4 OS=Macaca fascicularis OX=9541 GN=GDPD4 PE=2 SV=2	C	Energy production and conversion	glycerophosphodiester phosphodiesterase domain-containing protein 4 [Bos taurus]	biological process: metabolic process (GO:0008152);; molecular function: catalytic activity (GO:0003824);; cellular component: cellular anatomical entity (GO:0110165)
gene15415	FBXO18	FBH1	5.4286	1117	9.26427	1911	10.0209	1876	5.17472	1042	5.54049	859	7.52327	1062	6.33323	1121	7.10759	1308	0.266411	-0.399134	normal	[L]	Replication, recombination and repair	Biological Process: double-strand break repair via homologous recombination (GO:0000724);; Biological Process: recombinational repair (GO:0000725);; Molecular Function: DNA binding (GO:0003677);; Molecular Function: ATP binding (GO:0005524);; Cellular Component: nucleus (GO:0005634);; Biological Process: DNA repair (GO:0006281);; Biological Process: replication fork processing (GO:0031297);; Mole…	K10300|0.0e+00|bta:534383|K10300 F-box protein, helicase, 18 [EC:3.6.4.12] | (RefSeq) FBH1; F-box DNA helicase 1	--	[L]	Replication, recombination and repair	UvrD-like helicase C-terminal domain	--	L	Replication, recombination and repair	TPA: F-box only protein, helicase, 18 [Bos taurus]	biological process: metabolic process (GO:0008152);; biological process: cellular process (GO:0009987);; biological process: response to stimulus (GO:0050896);; molecular function: binding (GO:0005488);; cellular component: intracellular (GO:0005622);; cellular component: cellular anatomical entity (GO:0110165);; molecular function: catalytic activity (GO:0003824)
gene10416	VCP	VCP	199.264	27039	140.339	20075	189.673	25333	156.221	19370	245.131	23047	190.042	16615	158.432	17049	221.719	25543	0.70572	-0.151692	normal	[O]	Posttranslational modification, protein turnover, chaperones	Molecular Function: ATP binding (GO:0005524);; Molecular Function: hydrolase activity (GO:0016787);;	K13525|0.0e+00|aju:106981284|K13525 transitional endoplasmic reticulum ATPase | (RefSeq) VCP; transitional endoplasmic reticulum ATPase isoform X2	Protein processing in endoplasmic reticulum (ko04141);; Amyotrophic lateral sclerosis (ko05014);; Legionellosis (ko05134)	[O]	Posttranslational modification, protein turnover, chaperones	ATPase family associated with various cellular activities (AAA)	Transitional endoplasmic reticulum ATPase OS=Bos taurus OX=9913 GN=VCP PE=2 SV=1	O	Posttranslational modification, protein turnover, chaperones	transitional endoplasmic reticulum ATPase [Ailuropoda melanoleuca]	molecular function: binding (GO:0005488);; molecular function: catalytic activity (GO:0003824)
gene20493	COG4	COG4	3.75201	424	5.53756	659	7.89514	877	4.92518	508	14.0893	1102	12.6639	921	8.16072	731	8.5562	820	0.0956424	0.592433	normal	--	--	Cellular Component: Golgi membrane (GO:0000139);; Biological Process: retrograde transport, vesicle recycling within Golgi (GO:0000301);; Molecular Function: molecular_function (GO:0003674);; Molecular Function: binding (GO:0005488);; Molecular Function: protein binding (GO:0005515);; Cellular Component: cellular_component (GO:0005575);; Cellular Component: intracellular (GO:0005622);; Cellular C…	K20291|0.0e+00|bom:102267777|K20291 conserved oligomeric Golgi complex subunit 4 | (RefSeq) COG4; component of oligomeric golgi complex 4	--	[U]	Intracellular trafficking, secretion, and vesicular transport	COG4 transport protein	Conserved oligomeric Golgi complex subunit 4 OS=Bos taurus OX=9913 GN=COG4 PE=2 SV=1	U	Intracellular trafficking, secretion, and vesicular transport	PREDICTED: conserved oligomeric Golgi complex subunit 4 isoform X1 [Bos mutus]	cellular component: cellular anatomical entity (GO:0110165);; biological process: cellular process (GO:0009987);; biological process: localization (GO:0051179);; molecular function: binding (GO:0005488);; cellular component: intracellular (GO:0005622);; cellular component: protein-containing complex (GO:0032991)
NewGene_7318	--	--	0.760729	12	0.992701	17	0.383077	6	0.799367	12	0	0	0	0	0	0	0	0	--	--	--	--	--	--	--	--	--	--	--	--	--	--	--	--
gene10739	GAS1	GAS1	4.40083	613	11.4263	1676	8.12084	1112	8.24856	1049	6.84289	660	11.1722	1002	10.0477	1109	5.64676	667	0.562433	-0.284824	normal	--	--	Cellular Component: plasma membrane (GO:0005886);; Biological Process: cell cycle arrest (GO:0007050);; Biological Process: negative regulation of protein processing (GO:0010955);; Biological Process: cellular response to vascular endothelial growth factor stimulus (GO:0035924);; Biological Process: negative regulation of mitotic cell cycle (GO:0045930);; Biological Process: regulation of ER to G…	K06232|7.4e-174|bta:540336|K06232 growth arrest-specific 1 | (RefSeq) GAS1; growth arrest-specific protein 1	Hedgehog signaling pathway (ko04340)	--	--	GDNF/GAS1 domain	--	T	Signal transduction mechanisms	growth arrest-specific protein 1 [Bos taurus]	cellular component: cellular anatomical entity (GO:0110165);; biological process: cellular process (GO:0009987);; biological process: biological regulation (GO:0065007);; biological process: response to stimulus (GO:0050896)
gene26868	SSR1	SSR1	46.7771	6142	34.9208	4832	43.4597	5615	48.8486	5860	23.2543	2115	30.5648	2585	24.7886	2581	24.5676	2739	4.57043e-06	-1.1409	down	--	--	Cellular Component: endoplasmic reticulum membrane (GO:0005789);; Cellular Component: integral component of membrane (GO:0016021);;	K13249|3.9e-152|bbub:102413832|K13249 translocon-associated protein subunit alpha | (RefSeq) SSR1; translocon-associated protein subunit alpha isoform X1	Protein processing in endoplasmic reticulum (ko04141)	[U]	Intracellular trafficking, secretion, and vesicular transport	Translocon-associated protein (TRAP), alpha subunit	Translocon-associated protein subunit alpha OS=Bos taurus OX=9913 GN=SSR1 PE=2 SV=1	U	Intracellular trafficking, secretion, and vesicular transport	translocon-associated protein subunit alpha isoform X2 [Bos taurus]	cellular component: cellular anatomical entity (GO:0110165)
gene6963	CSNK1E	CSNK1E	5.2345	352	3.64964	259	4.04857	268	5.91871	364	9.81804	458	7.2512	315	6.07791	325	7.2212	413	0.467654	0.295994	normal	--	--	Cellular Component: Golgi membrane (GO:0000139);; Molecular Function: protein serine/threonine kinase activity (GO:0004674);; Molecular Function: ATP binding (GO:0005524);; Cellular Component: nucleus (GO:0005634);; Biological Process: peptidyl-serine phosphorylation (GO:0018105);; Biological Process: negative regulation of Wnt signaling pathway (GO:0030178);; Biological Process: positive regulat…	K08960|7.1e-157|bta:768234|K08960 casein kinase 1, epsilon [EC:2.7.11.1] | (RefSeq) CSNK1E; casein kinase I isoform epsilon	FoxO signaling pathway (ko04068);; Wnt signaling pathway (ko04310);; Hedgehog signaling pathway (ko04340);; Hippo signaling pathway (ko04390);; Hippo signaling pathway - multiple species (ko04392);; Circadian rhythm (ko04710);; Alzheimer disease (ko05010)	[T]	Signal transduction mechanisms	--	Casein kinase I isoform delta OS=Bos taurus OX=9913 GN=CSNK1D PE=2 SV=2	T	Signal transduction mechanisms	casein kinase I [Bos taurus]	cellular component: cellular anatomical entity (GO:0110165);; molecular function: catalytic activity (GO:0003824);; biological process: metabolic process (GO:0008152);; biological process: cellular process (GO:0009987);; molecular function: binding (GO:0005488);; cellular component: intracellular (GO:0005622);; biological process: biological regulation (GO:0065007);; biological process: multicell…
NewGene_8453	--	--	2.8234	321	2.09938	249	1.39822	156	8.10092	833	0.162206	14	0.104165	8	0.086149	8	0	0	3.47415e-14	-5.64345	down	--	--	--	K05647|6.92e-10|bta:107131279|K05647 ATP binding cassette, subfamily A (ABC1), member 13 | (RefSeq) ABCA13; ATP-binding cassette sub-family A member 13	ABC transporters (ko02010)	--	--	Reverse transcriptase (RNA-dependent DNA polymerase)	--	S	Function unknown	hypothetical protein FD755_018153 [Muntiacus reevesi]	--
gene18572	OR5A1	OR5A1	0	0	0	0	0	0	0	0	0	0	0	0	0	0	0	0	--	--	--	--	--	Molecular Function: G protein-coupled receptor activity (GO:0004930);; Molecular Function: olfactory receptor activity (GO:0004984);; Molecular Function: odorant binding (GO:0005549);; Cellular Component: plasma membrane (GO:0005886);; Biological Process: G protein-coupled receptor signaling pathway (GO:0007186);; Biological Process: sensory perception of smell (GO:0007608);; Cellular Component: …	K04257|6.2e-175|bta:615987|K04257 olfactory receptor | (RefSeq) OR5A1; olfactory receptor 5A1	Olfactory transduction (ko04740)	--	--	Olfactory receptor	Olfactory receptor-like protein OLF1 OS=Canis lupus familiaris OX=9615 PE=3 SV=1	T	Signal transduction mechanisms	olfactory receptor 5A1 [Bos taurus]	molecular function: molecular transducer activity (GO:0060089);; molecular function: binding (GO:0005488);; cellular component: cellular anatomical entity (GO:0110165);; biological process: cellular process (GO:0009987);; biological process: signaling (GO:0023052);; biological process: response to stimulus (GO:0050896);; biological process: biological regulation (GO:0065007);; biological process:…
gene7210	NPY1R	NPY1R	0.472136	64	0.46317	65	0.405191	54	0.311054	39	1.36934	128	1.45767	126	1.7965	192	1.36712	156	0.000367971	1.46731	up	--	--	Molecular Function: peptide YY receptor activity (GO:0001601);; Molecular Function: pancreatic polypeptide receptor activity (GO:0001602);; Biological Process: outflow tract morphogenesis (GO:0003151);; Biological Process: glucose metabolic process (GO:0006006);; Biological Process: locomotory behavior (GO:0007626);; Biological Process: feeding behavior (GO:0007631);; Biological Process: regulati…	K04204|2.5e-215|bta:504813|K04204 neuropeptide Y receptor type 1 | (RefSeq) NPY1R; neuropeptide Y receptor type 1	cAMP signaling pathway (ko04024);; Neuroactive ligand-receptor interaction (ko04080);; Regulation of lipolysis in adipocytes (ko04923)	[R]	General function prediction only	7 transmembrane receptor (rhodopsin family)	Neuropeptide Y receptor type 1 OS=Bos taurus OX=9913 GN=NPY1R PE=2 SV=1	T	Signal transduction mechanisms	neuropeptide Y receptor type 1 [Bos taurus]	molecular function: molecular transducer activity (GO:0060089);; biological process: cellular process (GO:0009987);; biological process: signaling (GO:0023052);; biological process: response to stimulus (GO:0050896);; biological process: biological regulation (GO:0065007);; biological process: developmental process (GO:0032502);; biological process: metabolic process (GO:0008152);; biological pro…
gene22616	SLC25A11	SLC25A11	81.1291	4936	165.482	10613	103.96	6226	93.4707	5197	201.805	8507	236.107	9255	292.957	14135	264.033	13638	0.0215182	0.812577	normal	--	--	Cellular Component: integral component of membrane (GO:0016021);;	K15104|1.2e-175|bom:102266603|K15104 solute carrier family 25 (mitochondrial oxoglutarate transporter), member 11 | (RefSeq) SLC25A11; solute carrier family 25 member 11	--	[C]	Energy production and conversion	Mitochondrial carrier protein	Mitochondrial 2-oxoglutarate/malate carrier protein OS=Bos taurus OX=9913 GN=SLC25A11 PE=1 SV=3	C	Energy production and conversion	mitochondrial 2-oxoglutarate/malate carrier protein [Bos taurus]	cellular component: cellular anatomical entity (GO:0110165)
gene10754	FANCC	--	0.489634	57	1.0691	132	1.11589	128	0.672339	72	0.968136	79	1.12367	85	0.496863	46	0.577182	58	0.444417	-0.462669	normal	--	--	--	--	--	--	--	--	--	--	--	--	--
gene7518	KCNIP4	KCNIP4	0	0	0	0	0	0	0.304744	30	0	0	0.075668	6	0	0	0.318274	31	--	--	--	[T]	Signal transduction mechanisms	Molecular Function: calcium ion binding (GO:0005509);;	K16575|4.7e-84|aam:106493806|K16575 centractin | (RefSeq) beta-centractin-like	--	[T]	Signal transduction mechanisms	EF-hand domain pair	Kv channel-interacting protein 4 OS=Bos taurus OX=9913 GN=KCNIP4 PE=2 SV=1	C	Energy production and conversion	Kv channel-interacting protein 4 isoform X1 [Ovis aries]	molecular function: binding (GO:0005488)
gene16108	TRPC4AP	TRPC4AP	24.9419	2763	31.936	3729	30.909	3370	28.0147	2836	44.7772	3390	41.695	2976	33.9615	2976	44.1	4091	0.676546	0.118085	normal	--	--	Biological Process: ubiquitin-dependent protein catabolic process (GO:0006511);; Cellular Component: Cul4A-RING E3 ubiquitin ligase complex (GO:0031464);;	K11796|0.0e+00|bta:532834|K11796 Trpc4-associated protein | (RefSeq) TRPC4AP; short transient receptor potential channel 4-associated protein	--	--	--	Protein of unknown function (DUF3689)	--	S	Function unknown	short transient receptor potential channel 4-associated protein [Bos taurus]	biological process: metabolic process (GO:0008152);; biological process: cellular process (GO:0009987);; cellular component: intracellular (GO:0005622);; cellular component: protein-containing complex (GO:0032991)
NewGene_8448	--	--	0	0	0.720976	42	0.23214	13	0.154977	8	0	0	0.796214	29	0.374157	17	0.119197	6	--	--	--	--	--	--	--	--	--	--	--	--	--	--	hypothetical protein FD754_013960, partial [Muntiacus muntjak]	--
gene21097	ETV2	ETV2	0.803553	35	1.20915	55	0.704901	30	0.563029	22	0.384241	12	0	0	0	0	0.82386	30	--	--	--	--	--	Molecular Function: RNA polymerase II cis-regulatory region sequence-specific DNA binding (GO:0000978);; Molecular Function: DNA-binding transcription factor activity, RNA polymerase II-specific (GO:0000981);; Molecular Function: DNA-binding transcription activator activity, RNA polymerase II-specific (GO:0001228);; Biological Process: blastocyst development (GO:0001824);; Biological Process: pla…	K09432|1.6e-141|bta:514231|K09432 ETS translocation variant 2 | (RefSeq) ETV2; ETS translocation variant 2	--	[K]	Transcription	Ets-domain	Protein C-ets-2 OS=Bos taurus OX=9913 GN=ETS2 PE=2 SV=1	K	Transcription	ETS translocation variant 2 [Bos taurus]	molecular function: binding (GO:0005488);; molecular function: transcription regulator activity (GO:0140110);; biological process: biological regulation (GO:0065007);; biological process: developmental process (GO:0032502);; biological process: reproduction (GO:0000003);; biological process: reproductive process (GO:0022414);; biological process: multicellular organismal process (GO:0032501);; ce…
gene19666	LOC107133273	LOC109570859	0	0	0.069491	2	0.366543	7	0	0	0	0	0.102901	2	0	0	0.447816	7	--	--	--	--	--	Cellular Component: integral component of membrane (GO:0016021);;	--	--	--	--	Reeler domain	--	--	--	PREDICTED: uncharacterized protein LOC109570859 [Bos indicus]	cellular component: cellular anatomical entity (GO:0110165)
gene8729	YIPF2	YIPF2	4.71293	387	7.90534	684	9.1989	743	5.5806	419	12.3144	701	11.4448	606	10.2348	666	12.481	870	0.262877	0.398348	normal	--	--	Cellular Component: Golgi trans cisterna (GO:0000138);; Cellular Component: Golgi medial cisterna (GO:0005797);; Cellular Component: trans-Golgi network (GO:0005802);; Cellular Component: integral component of membrane (GO:0016021);; Biological Process: vesicle-mediated transport (GO:0016192);; Cellular Component: transport vesicle (GO:0030133);;	K22940|2.0e-178|biu:109561603|K22940 protein YIPF1/2 | (RefSeq) YIPF2; protein YIPF2	--	[S]	Function unknown	Yip1 domain	Protein YIPF1 OS=Pongo abelii OX=9601 GN=YIPF1 PE=2 SV=1	S	Function unknown	protein YIPF2 [Bos taurus]	cellular component: intracellular (GO:0005622);; cellular component: cellular anatomical entity (GO:0110165);; biological process: cellular process (GO:0009987);; biological process: localization (GO:0051179)
gene8623	LOC786897	OR7G44	0	0	0	0	0	0	0	0	0	0	0	0	0	0	0	0	--	--	--	--	--	Molecular Function: G protein-coupled receptor activity (GO:0004930);; Molecular Function: olfactory receptor activity (GO:0004984);; Cellular Component: plasma membrane (GO:0005886);; Cellular Component: integral component of membrane (GO:0016021);;	K04257|3.0e-169|biu:109560909|K04257 olfactory receptor | (RefSeq) olfactory receptor 7G1-like	Olfactory transduction (ko04740)	--	--	Olfactory receptor	Olfactory receptor-like protein OLF4 OS=Canis lupus familiaris OX=9615 PE=3 SV=1	T	Signal transduction mechanisms	TPA: olfactory receptor, family 7, subfamily G, member 1-like [Bos taurus]	molecular function: molecular transducer activity (GO:0060089);; cellular component: cellular anatomical entity (GO:0110165)
gene15823	VPS16	VPS16	3.75685	431	5.91907	717	6.01608	678	2.76772	291	12.5186	992	10.051	744	6.77283	614	8.79167	853	0.117169	0.646872	normal	--	--	Cellular Component: lysosomal membrane (GO:0005765);; Biological Process: intracellular protein transport (GO:0006886);; Biological Process: vacuole organization (GO:0007033);; Cellular Component: HOPS complex (GO:0030897);; Cellular Component: late endosome membrane (GO:0031902);; Cellular Component: CORVET complex (GO:0033263);;	K20180|0.0e+00|bom:102271701|K20180 vacuolar protein sorting-associated protein 16 | (RefSeq) VPS16; VPS16, CORVET/HOPS core subunit	Salmonella infection (ko05132)	[U]	Intracellular trafficking, secretion, and vesicular transport	Vps16, N-terminal region	Vacuolar protein sorting-associated protein 16 homolog OS=Bos taurus OX=9913 GN=VPS16 PE=2 SV=1	U	Intracellular trafficking, secretion, and vesicular transport	PREDICTED: vacuolar protein sorting-associated protein 16 homolog [Bison bison bison]	cellular component: intracellular (GO:0005622);; cellular component: cellular anatomical entity (GO:0110165);; biological process: cellular process (GO:0009987);; biological process: localization (GO:0051179);; cellular component: protein-containing complex (GO:0032991)
gene4472	TMEM106B	TMEM106B	5.32687	921	10.7922	2066	5.98801	1086	5.85807	1126	12.8737	1909	16.7709	2138	12.2927	1926	11.5729	1906	0.0433219	0.668351	normal	--	--	Cellular Component: lysosomal membrane (GO:0005765);; Cellular Component: endosome (GO:0005768);; Cellular Component: integral component of membrane (GO:0016021);; Biological Process: lysosome localization (GO:0032418);; Biological Process: dendrite morphogenesis (GO:0048813);;	--	--	--	--	Protein of unknown function (DUF1356)	Transmembrane protein 106B OS=Bos taurus OX=9913 GN=TMEM106B PE=2 SV=1	S	Function unknown	transmembrane protein 106B [Bos taurus]	cellular component: intracellular (GO:0005622);; cellular component: cellular anatomical entity (GO:0110165);; biological process: cellular process (GO:0009987);; biological process: localization (GO:0051179);; biological process: multicellular organismal process (GO:0032501);; biological process: developmental process (GO:0032502)
gene12887	SECISBP2L	--	2.11794	62	3.9306	121	3.05392	88	3.34047	89	3.51927	71	8.56759	161	5.82678	135	5.91561	146	0.265148	0.573897	normal	--	--	Molecular Function: selenocysteine insertion sequence binding (GO:0035368);;	K19539|3.8e-43|cmk:103182844|K19539 selenocysteine insertion sequence-binding protein 2 | (RefSeq) secisbp2; SECIS binding protein 2	--	--	--	Ribosomal protein L7Ae/L30e/S12e/Gadd45 family	--	S	Function unknown	PREDICTED: LOW QUALITY PROTEIN: selenocysteine insertion sequence-binding protein 2-like [Rousettus aegyptiacus]	molecular function: binding (GO:0005488)
gene31218	LOC101902960	LOC112445143	0	0	0	0	0	0	0	0	0.038277	1	0.142492	3	0	0	0	0	--	--	--	--	--	--	K15902|2.6e-17|ptg:102964310|K15902 EKC/KEOPS complex subunit PCC1/LAGE3 | (RefSeq) EKC/KEOPS complex subunit LAGE3-like	--	--	--	Transcription factor Pcc1	--	S	Function unknown	cancer/testis antigen 1-like isoform X1 [Bos taurus]	--
gene25270	LHFPL4	LHFPL4	0	0	0	0	0.011177	3	0	0	0	0	0	0	0	0	0	0	--	--	--	--	--	Cellular Component: integral component of membrane (GO:0016021);; Cellular Component: postsynaptic membrane (GO:0045211);; Molecular Function: GABA receptor binding (GO:0050811);; Cellular Component: inhibitory synapse (GO:0060077);; Biological Process: gamma-aminobutyric acid receptor clustering (GO:0097112);; Biological Process: regulation of inhibitory synapse assembly (GO:1905702);;	K23893|6.5e-140|bbub:102399520|K23893 LHFPL tetraspan subfamily member protein | (RefSeq) LHFPL4; LHFPL tetraspan subfamily member 4 protein	--	[S]	Function unknown	Lipoma HMGIC fusion partner-like protein	LHFPL tetraspan subfamily member 4 protein OS=Bos taurus OX=9913 GN=LHFPL4 PE=2 SV=1	S	Function unknown	LHFPL tetraspan subfamily member 4 protein [Bos taurus]	cellular component: cellular anatomical entity (GO:0110165);; molecular function: binding (GO:0005488);; biological process: cellular process (GO:0009987);; biological process: localization (GO:0051179);; biological process: biological regulation (GO:0065007)
gene3208	GPR89A	GPR89A	2.79392	209	3.55141	280	4.88702	359	3.44435	235	8.40228	435	5.69165	274	5.03659	298	4.9492	314	0.393223	0.333383	normal	--	--	Cellular Component: integral component of membrane (GO:0016021);;	K22193|2.6e-215|bta:767859|K22193 golgi pH regulator | (RefSeq) GPR89A; Golgi pH regulator	--	[T]	Signal transduction mechanisms	Abscisic acid G-protein coupled receptor	Golgi pH regulator OS=Bos taurus OX=9913 GN=GPR89 PE=2 SV=2	T	Signal transduction mechanisms	Golgi pH regulator [Bos taurus]	cellular component: cellular anatomical entity (GO:0110165)
NewGene_10896	--	--	0	0	0	0	0	0	0	0	0.34132	4	0	0	0	0	0	0	--	--	--	--	--	--	--	--	--	--	--	--	--	--	--	--
gene15886	KCNQ2	KCNQ2	0	0	0	0	0	0	0	0	0	0	0	0	0	0	0	0	--	--	--	[T]	Signal transduction mechanisms	Molecular Function: voltage-gated potassium channel activity (GO:0005249);; Molecular Function: calmodulin binding (GO:0005516);; Cellular Component: voltage-gated potassium channel complex (GO:0008076);; Molecular Function: ankyrin binding (GO:0030506);;	K04927|0.0e+00|bta:505963|K04927 potassium voltage-gated channel KQT-like subfamily member 2 | (RefSeq) KCNQ2; potassium voltage-gated channel subfamily KQT member 2 isoform X1	Cholinergic synapse (ko04725)	[P]	Inorganic ion transport and metabolism	KCNQ voltage-gated potassium channel	Potassium voltage-gated channel subfamily KQT member 3 OS=Bos taurus OX=9913 GN=KCNQ3 PE=2 SV=1	P	Inorganic ion transport and metabolism	potassium voltage-gated channel subfamily KQT member 2 isoform X1 [Bos taurus]	molecular function: transporter activity (GO:0005215);; biological process: cellular process (GO:0009987);; biological process: localization (GO:0051179);; molecular function: binding (GO:0005488);; cellular component: protein-containing complex (GO:0032991);; cellular component: cellular anatomical entity (GO:0110165)
NewGene_10656	--	--	2.14273	245	27.4058	3861	1.45508	139	2.99264	247	3.27199	224	5.88769	376	2.06663	144	1.44491	108	0.116244	-2.22838	normal	--	--	--	--	--	--	--	--	--	--	--	--	--
gene23632	C19H17orf80	C19H17orf80	2.66347	571	3.15393	656	3.58751	746	4.19147	832	2.97096	370	1.60724	225	1.36908	248	3.15154	543	0.00599473	-0.998096	normal	--	--	Cellular Component: integral component of membrane (GO:0016021);;	K02130|6.1e-08|egz:104132833|K02130 F-type H+-transporting ATPase subunit f | (RefSeq) uncharacterized protein C17orf80 homolog	Oxidative phosphorylation (ko00190)	--	--	--	Uncharacterized protein C17orf80 homolog OS=Pongo abelii OX=9601 PE=2 SV=1	S	Function unknown	uncharacterized protein C17orf80 homolog isoform X1 [Bos indicus x Bos taurus]	cellular component: cellular anatomical entity (GO:0110165)
NewGene_6613	--	--	0	0	0.10669	4	0.237257	8	0.62099	20	0	0	0	0	0	0	0	0	--	--	--	--	--	--	--	--	--	--	--	--	--	--	--	--
gene28002	PRSS8	PRSS8	0.502206	47	0.198293	24	0.130742	13	1.3728	118	0	0	0	0	0	0	0	0	--	--	--	[O]	Posttranslational modification, protein turnover, chaperones	Molecular Function: serine-type endopeptidase activity (GO:0004252);; Cellular Component: plasma membrane (GO:0005886);;	K08664|2.8e-186|bta:613506|K08664 prostasin [EC:3.4.21.-] | (RefSeq) PRSS8; prostasin precursor	--	[E]	Amino acid transport and metabolism	Trypsin	Tryptase OS=Sus scrofa OX=9823 GN=MCT7 PE=2 SV=1	E	Amino acid transport and metabolism	prostasin isoform X2 [Bos taurus]	molecular function: catalytic activity (GO:0003824);; biological process: metabolic process (GO:0008152);; cellular component: cellular anatomical entity (GO:0110165)
NewGene_7455	--	DTWD1	0	0	0	0	0	0	0	0	0.449739	6	0	0	0.112014	2	0	0	--	--	--	--	--	--	K00308|9.11e-08|biu:109553024|K00308 N1-acetylpolyamine oxidase [EC:1.5.3.13] | (RefSeq) PAOX; peroxisomal N(1)-acetyl-spermine/spermidine oxidase isoform X1	Peroxisome (ko04146)	--	--	--	--	--	--	DTW domain-containing protein 1 isoform X2 [Bos indicus x Bos taurus]	--
gene723	EIF5A2	EIF5A2	0.2937	9	0.440943	14	0.465792	14	0.76282	21	0.702647	15	1.72654	33	1.50284	36	1.09366	28	--	--	--	[J]	Translation, ribosomal structure and biogenesis	Molecular Function: translation initiation factor activity (GO:0003743);; Molecular Function: translation elongation factor activity (GO:0003746);; Biological Process: translational frameshifting (GO:0006452);; Molecular Function: ribosome binding (GO:0043022);; Biological Process: positive regulation of translational elongation (GO:0045901);; Biological Process: positive regulation of translatio…	K03263|5.4e-84|aju:106990049|K03263 translation initiation factor 5A | (RefSeq) EIF5A2; eukaryotic translation initiation factor 5A-2 isoform X1	--	[J]	Translation, ribosomal structure and biogenesis	Eukaryotic elongation factor 5A hypusine, DNA-binding OB fold	Eukaryotic translation initiation factor 5A-2 OS=Pongo abelii OX=9601 GN=EIF5A2 PE=2 SV=3	J	Translation, ribosomal structure and biogenesis	Eukaryotic translation initiation factor 5A-2, partial [Bos mutus]	molecular function: binding (GO:0005488);; molecular function: translation regulator activity (GO:0045182);; biological process: metabolic process (GO:0008152);; biological process: cellular process (GO:0009987);; biological process: biological regulation (GO:0065007)
gene22939	NGFR	NGFR	0.24186	34	0.523485	78	0.229395	32	2.17184	278	0.339362	33	1.38244	125	0.214921	24	0.642239	77	0.584047	-0.624823	normal	--	--	Biological Process: cellular glucose homeostasis (GO:0001678);; Molecular Function: death receptor activity (GO:0005035);; Molecular Function: calmodulin binding (GO:0005516);; Cellular Component: cytoplasm (GO:0005737);; Cellular Component: plasma membrane (GO:0005886);; Cellular Component: cell-cell junction (GO:0005911);; Biological Process: intracellular protein transport (GO:0006886);; Biolo…	K02583|5.5e-251|bta:353110|K02583 tumor necrosis factor receptor superfamily member 16 | (RefSeq) NGFR; tumor necrosis factor receptor superfamily member 16 precursor	MAPK signaling pathway (ko04010);; Ras signaling pathway (ko04014);; Rap1 signaling pathway (ko04015);; Cytokine-cytokine receptor interaction (ko04060);; PI3K-Akt signaling pathway (ko04151);; Apoptosis - multiple species (ko04215);; Neurotrophin signaling pathway (ko04722);; Transcriptional misregulation in cancer (ko05202)	--	--	Tumor necrosis factor receptor member 16 trans-membrane domain	--	T	Signal transduction mechanisms	tumor necrosis factor receptor superfamily member 16 precursor [Bos taurus]	biological process: cellular process (GO:0009987);; biological process: biological regulation (GO:0065007);; molecular function: molecular transducer activity (GO:0060089);; molecular function: binding (GO:0005488);; cellular component: cellular anatomical entity (GO:0110165);; biological process: localization (GO:0051179);; biological process: signaling (GO:0023052);; biological process: respons…
gene4871	ADAM22	ADAM22	0.263811	28	0.304861	34	0.328147	34	0.134987	13	0.435296	32	0.482171	33	0.17696	15	0.532336	47	--	--	--	--	--	Molecular Function: metalloendopeptidase activity (GO:0004222);; Cellular Component: integral component of membrane (GO:0016021);;	K16068|0.0e+00|bta:523645|K16068 disintegrin and metalloproteinase domain-containing protein 22 [EC:3.4.24.-] | (RefSeq) ADAM22; disintegrin and metalloproteinase domain-containing protein 22 precursor	--	[O]	Posttranslational modification, protein turnover, chaperones	Reprolysin (M12B) family zinc metalloprotease	Disintegrin and metalloproteinase domain-containing protein 18 OS=Macaca fascicularis OX=9541 GN=ADAM18 PE=2 SV=1	O	Posttranslational modification, protein turnover, chaperones	disintegrin and metalloproteinase domain-containing protein 22 isoform X6 [Bos taurus]	molecular function: catalytic activity (GO:0003824);; biological process: metabolic process (GO:0008152);; cellular component: cellular anatomical entity (GO:0110165)
gene17327	C15H11orf1	C15H11orf1	0	0	0.084828	4	0	0	0	0	0	0	0.053916	2	0	0	0	0	--	--	--	--	--	Cellular Component: nucleus (GO:0005634);;	--	--	--	--	Protein of unknown function (DUF1143)	UPF0686 protein C11orf1 homolog OS=Bos taurus OX=9913 PE=2 SV=1	S	Function unknown	UPF0686 protein C11orf1 homolog [Bos taurus]	cellular component: intracellular (GO:0005622);; cellular component: cellular anatomical entity (GO:0110165)
NewGene_5034	--	--	0	0	0.196487	6	0	0	0.227106	6	0.646213	13	0	0	0	0	0.403079	10	--	--	--	--	--	--	--	--	--	--	--	--	--	--	--	--
gene29607	USP54	USP54	2.22462	604	4.77663	1482	4.63964	1377	3.36303	924	8.86626	1840	8.01457	1557	7.54289	1644	13.4586	3353	0.0111644	0.984149	normal	--	--	Biological Process: protein deubiquitination (GO:0016579);; Molecular Function: thiol-dependent ubiquitinyl hydrolase activity (GO:0036459);;	--	--	[O]	Posttranslational modification, protein turnover, chaperones	Ubiquitin carboxyl-terminal hydrolase	--	O	Posttranslational modification, protein turnover, chaperones	TPA: ubiquitin specific peptidase 54 [Bos taurus]	biological process: metabolic process (GO:0008152);; biological process: cellular process (GO:0009987);; molecular function: catalytic activity (GO:0003824)
gene20311	DUSP18	DUSP18	0.979772	127	0.273264	38	0.476277	61	1.15285	136	0.33371	30	0.583485	49	0.397395	41	0.507672	56	0.135995	-1.05029	normal	--	--	Molecular Function: molecular_function (GO:0003674);; Molecular Function: catalytic activity (GO:0003824);; Molecular Function: phosphoprotein phosphatase activity (GO:0004721);; Cellular Component: cellular_component (GO:0005575);; Cellular Component: intracellular (GO:0005622);; Cellular Component: obsolete cell (GO:0005623);; Cellular Component: nucleus (GO:0005634);; Cellular Component: cytop…	K14165|4.4e-104|biu:109571401|K14165 atypical dual specificity phosphatase [EC:3.1.3.16 3.1.3.48] | (RefSeq) DUSP18; dual specificity protein phosphatase 18	--	[V]	Defense mechanisms	Dual specificity phosphatase, catalytic domain	Dual specificity protein phosphatase 18 OS=Bos taurus OX=9913 GN=DUSP18 PE=2 SV=1	V	Defense mechanisms	dual specificity protein phosphatase 18 [Bos taurus]	molecular function: catalytic activity (GO:0003824);; biological process: metabolic process (GO:0008152);; biological process: cellular process (GO:0009987);; cellular component: intracellular (GO:0005622);; cellular component: cellular anatomical entity (GO:0110165)
gene8391	LOC107131149	OR7C19	0	0	0	0	0	0	0	0	0	0	0	0	0	0	0	0	--	--	--	--	--	Molecular Function: transmembrane signaling receptor activity (GO:0004888);; Molecular Function: G protein-coupled receptor activity (GO:0004930);; Molecular Function: olfactory receptor activity (GO:0004984);; Cellular Component: plasma membrane (GO:0005886);; Biological Process: G protein-coupled receptor signaling pathway (GO:0007186);; Cellular Component: integral component of membrane (GO:00…	K04257|1.4e-171|bta:107131149|K04257 olfactory receptor | (RefSeq) olfactory receptor 7C1-like	Olfactory transduction (ko04740)	--	--	Olfactory receptor	Olfactory receptor-like protein OLF4 OS=Canis lupus familiaris OX=9615 PE=3 SV=1	T	Signal transduction mechanisms	olfactory receptor 7C1-like [Bos taurus]	molecular function: molecular transducer activity (GO:0060089);; cellular component: cellular anatomical entity (GO:0110165);; biological process: cellular process (GO:0009987);; biological process: signaling (GO:0023052);; biological process: response to stimulus (GO:0050896);; biological process: biological regulation (GO:0065007)
gene13730	CCDC88A	CCDC88A	0.60276	242	0.374827	159	0.347023	139	0.959156	354	0.529781	146	1.16943	301	0.596746	190	0.51387	176	0.88796	-0.102454	normal	--	--	Biological Process: microtubule cytoskeleton organization (GO:0000226);; Biological Process: regulation of protein phosphorylation (GO:0001932);; Biological Process: positive regulation of protein phosphorylation (GO:0001934);; Molecular Function: molecular_function (GO:0003674);; Molecular Function: actin binding (GO:0003779);; Molecular Function: binding (GO:0005488);; Molecular Function: prote…	K06091|4.2e-43|tng:GSTEN00006313G001|K06091 MAGUK p55 subfamily member 5 | (RefSeq) unnamed protein product	Tight junction (ko04530)	[S]	Function unknown	HOOK domain	--	S	Function unknown	girdin isoform X1 [Bos taurus]	biological process: cellular process (GO:0009987);; biological process: biological regulation (GO:0065007);; molecular function: binding (GO:0005488);; cellular component: intracellular (GO:0005622);; cellular component: cellular anatomical entity (GO:0110165);; biological process: localization (GO:0051179);; biological process: multicellular organismal process (GO:0032501);; biological process: …
gene7508	MED28	MED28	13.4459	444	13.4903	470	15.3327	499	21.4273	647	9.06801	208	14.2658	304	6.47073	170	11.8057	331	0.00488799	-0.989973	normal	--	--	Cellular Component: cellular_component (GO:0005575);; Cellular Component: intracellular (GO:0005622);; Cellular Component: obsolete cell (GO:0005623);; Cellular Component: nucleus (GO:0005634);; Cellular Component: nucleoplasm (GO:0005654);; Cellular Component: cytoplasm (GO:0005737);; Cellular Component: cytoskeleton (GO:0005856);; Cellular Component: cell cortex (GO:0005938);; Biological Proces…	K15141|1.6e-92|bom:102286902|K15141 mediator of RNA polymerase II transcription subunit 28 | (RefSeq) MED28; mediator complex subunit 28	--	--	--	Mediator complex subunit 28	Mediator of RNA polymerase II transcription subunit 28 OS=Bos taurus OX=9913 GN=MED28 PE=2 SV=1	K	Transcription	PREDICTED: mediator of RNA polymerase II transcription subunit 28 [Bos mutus]	cellular component: intracellular (GO:0005622);; cellular component: cellular anatomical entity (GO:0110165);; cellular component: protein-containing complex (GO:0032991);; biological process: multicellular organismal process (GO:0032501);; biological process: developmental process (GO:0032502);; biological process: biological regulation (GO:0065007)
gene11506	LOC101904278	LAMA2	8.73099	297	8.9884	323	15.8997	533	6.8029	212	2.04048	49	13.6183	299	11.4847	310	8.10217	234	0.453879	-0.561081	normal	--	--	Molecular Function: signaling receptor binding (GO:0005102);; Cellular Component: basement membrane (GO:0005604);; Biological Process: animal organ morphogenesis (GO:0009887);; Biological Process: tissue development (GO:0009888);; Biological Process: regulation of cell adhesion (GO:0030155);; Biological Process: regulation of cell migration (GO:0030334);; Biological Process: regulation of embryon…	K05637|9.4e-98|biu:109563534|K05637 laminin, alpha 1/2 | (RefSeq) LAMA2; LOW QUALITY PROTEIN: laminin subunit alpha-2	PI3K-Akt signaling pathway (ko04151);; Focal adhesion (ko04510);; ECM-receptor interaction (ko04512);; Toxoplasmosis (ko05145);; Amoebiasis (ko05146);; Human papillomavirus infection (ko05165);; Pathways in cancer (ko05200);; Small cell lung cancer (ko05222);; Hypertrophic cardiomyopathy (ko05410);; Arrhythmogenic right ventricular cardiomyopathy (ko05412);; Dilated cardiomyopathy (ko05414);; Vir…	[W]	Extracellular structures	Laminin EGF domain	--	W	Extracellular structures	laminin subunit alpha-2 isoform X4 [Bos indicus x Bos taurus]	molecular function: binding (GO:0005488);; cellular component: cellular anatomical entity (GO:0110165);; biological process: developmental process (GO:0032502);; biological process: biological regulation (GO:0065007)
gene29993	LOC522385	OR10G6	0	0	0	0	0	0	0	0	0	0	0	0	0	0	0	0	--	--	--	--	--	Molecular Function: G protein-coupled receptor activity (GO:0004930);; Molecular Function: olfactory receptor activity (GO:0004984);; Cellular Component: plasma membrane (GO:0005886);; Cellular Component: integral component of membrane (GO:0016021);;	K04257|3.5e-175|bta:522385|K04257 olfactory receptor | (RefSeq) olfactory receptor 10G6	Olfactory transduction (ko04740)	--	--	Olfactory receptor	Olfactory receptor-like protein OLF1 OS=Canis lupus familiaris OX=9615 PE=3 SV=1	T	Signal transduction mechanisms	TPA: odorant receptor MOR10-like [Bos taurus]	molecular function: molecular transducer activity (GO:0060089);; cellular component: cellular anatomical entity (GO:0110165)
gene15799	CDC25B	CDC25B	0.231452	37	0.552055	92	0.631513	98	0.239129	34	0.873985	95	0.627729	64	0.854699	107	0.516526	69	0.536138	0.4332	normal	--	--	Cellular Component: spindle pole (GO:0000922);; Biological Process: oocyte maturation (GO:0001556);; Molecular Function: protein tyrosine phosphatase activity (GO:0004725);; Cellular Component: nucleus (GO:0005634);; Cellular Component: cytoplasm (GO:0005737);; Cellular Component: centrosome (GO:0005813);; Biological Process: protein phosphorylation (GO:0006468);; Biological Process: female meios…	K05866|0.0e+00|biu:109567187|K05866 M-phase inducer phosphatase 2 [EC:3.1.3.48] | (RefSeq) CDC25B; M-phase inducer phosphatase 2 isoform X1	MAPK signaling pathway (ko04010);; Cell cycle (ko04110);; Progesterone-mediated oocyte maturation (ko04914);; MicroRNAs in cancer (ko05206)	[D]	Cell cycle control, cell division, chromosome partitioning	M-phase inducer phosphatase	M-phase inducer phosphatase 1 OS=Bos taurus OX=9913 GN=CDC25A PE=2 SV=1	D	Cell cycle control, cell division, chromosome partitioning	M-phase inducer phosphatase 2 isoform X1 [Bos taurus]	cellular component: cellular anatomical entity (GO:0110165);; biological process: reproduction (GO:0000003);; biological process: cellular process (GO:0009987);; biological process: reproductive process (GO:0022414);; biological process: multicellular organismal process (GO:0032501);; biological process: developmental process (GO:0032502);; molecular function: catalytic activity (GO:0003824);; bi…
gene25798	TXNRD3	TXNRD3	0.818157	74	0.412798	40	0.57168	51	1.23055	102	2.34888	147	1.53207	89	1.36247	98	1.36762	105	0.206796	0.732218	normal	[C]	Energy production and conversion	Molecular Function: thioredoxin-disulfide reductase activity (GO:0004791);; Cellular Component: nucleoplasm (GO:0005654);; Cellular Component: cytoplasm (GO:0005737);; Cellular Component: mitochondrion (GO:0005739);; Cellular Component: cytosol (GO:0005829);; Molecular Function: electron transfer activity (GO:0009055);; Molecular Function: protein disulfide oxidoreductase activity (GO:0015035);; …	K22182|5.1e-271|bta:319097|K22182 thioredoxin reductase (NADPH) [EC:1.8.1.9] | (RefSeq) TXNRD3; thioredoxin reductase 3	Selenocompound metabolism (ko00450);; Pathways in cancer (ko05200);; Hepatocellular carcinoma (ko05225)	[O]	Posttranslational modification, protein turnover, chaperones	Pyridine nucleotide-disulphide oxidoreductase	Thioredoxin reductase 1, cytoplasmic OS=Bos taurus OX=9913 GN=TXNRD1 PE=2 SV=3	O	Posttranslational modification, protein turnover, chaperones	TPA: thioredoxin reductase 3 [Bos taurus]	molecular function: catalytic activity (GO:0003824);; molecular function: antioxidant activity (GO:0016209);; biological process: metabolic process (GO:0008152);; biological process: cellular process (GO:0009987);; biological process: response to stimulus (GO:0050896);; biological process: detoxification (GO:0098754);; cellular component: cellular anatomical entity (GO:0110165);; cellular compone…
gene6754	FOXJ2	FOXJ2	13.5954	3131	16.9865	4122	15.626	3542	15.1442	3187	11.5119	1837	14.9723	2222	11.5407	2108	12.1853	2376	0.00182213	-0.668261	normal	--	--	Molecular Function: RNA polymerase II cis-regulatory region sequence-specific DNA binding (GO:0000978);; Molecular Function: DNA-binding transcription activator activity, RNA polymerase II-specific (GO:0001228);; Cellular Component: fibrillar center (GO:0001650);; Cellular Component: nucleoplasm (GO:0005654);; Biological Process: negative regulation of angiogenesis (GO:0016525);; Molecular Functi…	K09403|0.0e+00|biu:109559699|K09403 forkhead box protein J2/3 | (RefSeq) FOXJ2; forkhead box protein J2	--	[K]	Transcription	Forkhead domain	Forkhead box protein I3 OS=Canis lupus familiaris OX=9615 GN=FOXI3 PE=4 SV=1	K	Transcription	forkhead box protein J2 isoform X1 [Bos taurus]	molecular function: binding (GO:0005488);; molecular function: transcription regulator activity (GO:0140110);; biological process: biological regulation (GO:0065007);; cellular component: cellular anatomical entity (GO:0110165)
NewGene_5577	--	--	0	0	0.676589	32	0.126684	7	0.546566	19	0	0	0	0	0	0	0	0	--	--	--	--	--	--	--	--	--	--	Protein of unknown function (DUF1725)	--	--	--	LORF2 protein, partial [Crocuta crocuta]	--
gene16533	LY6D	LY6D	0	0	0	0	0	0	0	0	0	0	0	0	0	0	0	0	--	--	--	--	--	Cellular Component: cell surface (GO:0009986);; Biological Process: lymphocyte differentiation (GO:0030098);;	K06846|1.6e-65|bta:618714|K06846 lymphocyte antigen 6 complex locus protein D/E/G6/H | (RefSeq) LY6D; lymphocyte antigen 6D precursor	--	--	--	Snake toxin and toxin-like protein	Lymphocyte antigen 6D OS=Bos taurus OX=9913 GN=LY6D PE=2 SV=1	T	Signal transduction mechanisms	lymphocyte antigen 6D precursor [Bos taurus]	cellular component: cellular anatomical entity (GO:0110165);; biological process: immune system process (GO:0002376);; biological process: cellular process (GO:0009987);; biological process: multicellular organismal process (GO:0032501);; biological process: developmental process (GO:0032502)
gene28323	RADIL	RADIL	1.09465	155	0.954122	142	1.36015	190	1.18397	153	1.70164	167	2.0795	190	1.15742	130	0.528909	64	0.81409	-0.160338	normal	--	--	Biological Process: signal transduction (GO:0007165);; Cellular Component: integral component of membrane (GO:0016021);; Biological Process: cytolysis (GO:0019835);;	K14376|9.5e-209|myb:102258567|K14376 poly(A) polymerase [EC:2.7.7.19] | (RefSeq) RADIL; ras-associating and dilute domain-containing protein	mRNA surveillance pathway (ko03015)	[Z]	Cytoskeleton	DIL domain	--	T	Signal transduction mechanisms	ras-associating and dilute domain-containing protein [Bos taurus]	biological process: cellular process (GO:0009987);; biological process: biological regulation (GO:0065007);; cellular component: cellular anatomical entity (GO:0110165)
gene30294	SCGB2A2	LOC102180465	0	0	0	0	0	0	0	0	0	0	0	0	0	0	0	0	--	--	--	--	--	--	K12404|1.9e-19|pon:100455667|K12404 ADP-ribosylation factor-binding protein GGA | (RefSeq) uncharacterized protein LOC100455667	Lysosome (ko04142)	--	--	Uteroglobin family	--	S	Function unknown	PREDICTED: mammaglobin-A isoform X1 [Capra hircus]	--
gene16224	GDAP1L1	GDAP1L1	0	0	0	0	0	0	0	0	0	0	0	0	0	0	0	0	--	--	--	--	--	Cellular Component: integral component of membrane (GO:0016021);;	K22077|4.5e-217|oas:101105842|K22077 ganglioside-induced differentiation-associated protein 1 | (RefSeq) GDAP1L1; ganglioside-induced differentiation-associated protein 1-like 1 isoform X1	--	[S]	Function unknown	Glutathione S-transferase, N-terminal domain	Ganglioside-induced differentiation-associated protein 1 OS=Bos taurus OX=9913 GN=GDAP1 PE=2 SV=1	O	Posttranslational modification, protein turnover, chaperones	ganglioside-induced differentiation-associated protein 1-like 1 isoform X1 [Bubalus bubalis]	cellular component: cellular anatomical entity (GO:0110165)
gene27493	CRAMP1	CRAMP1	1.57298	507	1.78286	605	2.01797	640	2.02381	596	3.21495	718	3.37707	701	2.47951	634	2.64957	725	0.248196	0.284468	normal	--	--	Molecular Function: chromatin binding (GO:0003682);; Cellular Component: nucleus (GO:0005634);;	--	--	--	--	--	--	K	Transcription	protein cramped-like [Bos taurus]	molecular function: binding (GO:0005488);; cellular component: intracellular (GO:0005622);; cellular component: cellular anatomical entity (GO:0110165)
NewGene_5091	--	--	0	0	0	0	0	0	0	0	1.09439	28	1.27487	30	0.229953	7	0.778019	24	--	--	--	--	--	--	--	--	--	--	--	--	--	--	--	--
gene970	NMNAT3	--	0.546499	44	1.58673	132	0.752574	59	1.05444	76	2.4986	137	4.3518	221	6.12407	383	4.87918	327	0.000184516	1.84944	up	[H]	Coenzyme transport and metabolism	Molecular Function: nicotinamide-nucleotide adenylyltransferase activity (GO:0000309);; Molecular Function: nicotinate-nucleotide adenylyltransferase activity (GO:0004515);; Molecular Function: ATP binding (GO:0005524);; Biological Process: NAD biosynthetic process (GO:0009435);;	K06210|1.6e-118|bom:102284260|K06210 nicotinamide mononucleotide adenylyltransferase [EC:2.7.7.1 2.7.7.18] | (RefSeq) NMNAT3; nicotinamide nucleotide adenylyltransferase 3	Nicotinate and nicotinamide metabolism (ko00760)	[H]	Coenzyme transport and metabolism	Cytidylyltransferase-like	Nicotinamide/nicotinic acid mononucleotide adenylyltransferase 1 OS=Bos taurus OX=9913 GN=NMNAT1 PE=2 SV=1	H	Coenzyme transport and metabolism	TPA: nicotinamide mononucleotide adenylyltransferase 3-like [Bos taurus]	molecular function: catalytic activity (GO:0003824);; molecular function: binding (GO:0005488);; biological process: metabolic process (GO:0008152);; biological process: cellular process (GO:0009987)
gene21759	LOC100140695	LOC113875833	0	0	0	0	0	0	0	0	0	0	0	0	0	0	0	0	--	--	--	--	--	Molecular Function: nucleic acid binding (GO:0003676);; Biological Process: regulation of transcription, DNA-templated (GO:0006355);; Molecular Function: metal ion binding (GO:0046872);;	K09228|4.1e-134|bta:100140695|K09228 KRAB domain-containing zinc finger protein | (RefSeq) LOW QUALITY PROTEIN: zinc finger protein 665	Herpes simplex virus 1 infection (ko05168)	[R]	General function prediction only	Zinc-finger double domain	Zinc finger protein 813 OS=Pongo abelii OX=9601 GN=ZNF813 PE=2 SV=1	K	Transcription	LOW QUALITY PROTEIN: zinc finger protein 665-like [Bos indicus x Bos taurus]	molecular function: binding (GO:0005488);; biological process: biological regulation (GO:0065007)
gene21532	FUT1	FUT1	0.048663	8	0.110472	18	0.275402	41	0.177668	25	0	0	0.030243	3	0.112732	14	0.046265	6	--	--	--	--	--	Biological Process: carbohydrate metabolic process (GO:0005975);; Biological Process: protein glycosylation (GO:0006486);; Molecular Function: galactoside 2-alpha-L-fucosyltransferase activity (GO:0008107);; Biological Process: positive regulation of endothelial cell migration (GO:0010595);; Cellular Component: integral component of membrane (GO:0016021);; Cellular Component: Golgi cisterna membr…	K00718|3.3e-253|biu:109573041|K00718 galactoside 2-L-fucosyltransferase 1/2 [EC:2.4.1.69] | (RefSeq) FUT1; galactoside 2-alpha-L-fucosyltransferase 1 isoform X1	Glycosphingolipid biosynthesis - lacto and neolacto series (ko00601);; Glycosphingolipid biosynthesis - globo and isoglobo series (ko00603)	--	--	Glycosyl transferase family 11	Galactoside alpha-(1,2)-fucosyltransferase 1 OS=Bos taurus OX=9913 GN=FUT1 PE=1 SV=1	G	Carbohydrate transport and metabolism	galactoside 2-alpha-L-fucosyltransferase 1 isoform X1 [Bos indicus x Bos taurus]	biological process: metabolic process (GO:0008152);; biological process: cellular process (GO:0009987);; molecular function: catalytic activity (GO:0003824);; biological process: biological regulation (GO:0065007);; cellular component: cellular anatomical entity (GO:0110165);; cellular component: intracellular (GO:0005622)
gene10856	GRIN3A	GRIN3A	0.121995	19	0.111277	19	0.071629	11	0.031353	5	0.019618	3	0.137272	14	0.055056	7	0.057658	8	--	--	--	--	--	Molecular Function: NMDA glutamate receptor activity (GO:0004972);; Molecular Function: calcium channel activity (GO:0005262);; Cellular Component: plasma membrane (GO:0005886);; Molecular Function: glutamate receptor activity (GO:0008066);; Molecular Function: ligand-gated ion channel activity (GO:0015276);; Biological Process: dendrite development (GO:0016358);; Molecular Function: glycine bind…	K05213|0.0e+00|biu:109563305|K05213 glutamate receptor ionotropic, NMDA 3A | (RefSeq) GRIN3A; LOW QUALITY PROTEIN: glutamate receptor ionotropic, NMDA 3A	cAMP signaling pathway (ko04024);; Neuroactive ligand-receptor interaction (ko04080);; Glutamatergic synapse (ko04724);; Spinocerebellar ataxia (ko05017);; Prion disease (ko05020);; Cocaine addiction (ko05030);; Amphetamine addiction (ko05031);; Nicotine addiction (ko05033);; Alcoholism (ko05034)	[PET]	Inorganic ion transport and metabolism;; Amino acid transport and metabolism;; Signal transduction mechanisms	Ligand-gated ion channel	Glutamate receptor ionotropic, NMDA 2B OS=Canis lupus familiaris OX=9615 GN=GRIN2B PE=2 SV=1	T	Signal transduction mechanisms	glutamate receptor ionotropic, NMDA 3A precursor [Bos taurus]	molecular function: transporter activity (GO:0005215);; molecular function: molecular transducer activity (GO:0060089);; biological process: cellular process (GO:0009987);; biological process: signaling (GO:0023052);; biological process: response to stimulus (GO:0050896);; biological process: localization (GO:0051179);; biological process: biological regulation (GO:0065007);; cellular component: …
gene4177	GJB4	GJB4	0	0	0	0	0	0	0	0	0	0	0	0	0	0	0	0	--	--	--	--	--	Molecular Function: gap junction channel activity (GO:0005243);; Cellular Component: nucleoplasm (GO:0005654);; Cellular Component: nucleolus (GO:0005730);; Cellular Component: integral component of plasma membrane (GO:0005887);; Cellular Component: connexin complex (GO:0005922);; Biological Process: cell-cell signaling (GO:0007267);; Biological Process: sensory perception of smell (GO:0007608);;…	K07623|3.1e-156|bta:100140553|K07623 gap junction beta-4 protein | (RefSeq) GJB4; gap junction beta-4 protein	--	--	--	Connexin	Gap junction beta-3 protein OS=Bos taurus OX=9913 GN=GJB3 PE=2 SV=2	S	Function unknown	gap junction beta-4 protein [Bos indicus x Bos taurus]	molecular function: transporter activity (GO:0005215);; biological process: cellular process (GO:0009987);; biological process: localization (GO:0051179);; cellular component: cellular anatomical entity (GO:0110165);; cellular component: intracellular (GO:0005622);; cellular component: protein-containing complex (GO:0032991);; biological process: signaling (GO:0023052);; biological process: multi…
gene22482	CRK	CRK	15.2316	2251	10.1702	1566	14.5981	2105	14.6464	1966	18.0376	1841	19.7694	1866	17.8587	2071	18.0239	2242	0.921686	0.0396498	normal	--	--	Biological Process: neuron migration (GO:0001764);; Molecular Function: phosphotyrosine residue binding (GO:0001784);; Biological Process: lipid metabolic process (GO:0006629);; Biological Process: regulation of cell shape (GO:0008360);; Biological Process: regulation of signal transduction (GO:0009966);; Cellular Component: actin cytoskeleton (GO:0015629);; Biological Process: dendrite developme…	K04438|1.6e-175|bacu:103001411|K04438 proto-oncogene C-crk | (RefSeq) CRK; CRK proto-oncogene, adaptor protein	MAPK signaling pathway (ko04010);; ErbB signaling pathway (ko04012);; Rap1 signaling pathway (ko04015);; Chemokine signaling pathway (ko04062);; Focal adhesion (ko04510);; Fc gamma R-mediated phagocytosis (ko04666);; Neurotrophin signaling pathway (ko04722);; Regulation of actin cytoskeleton (ko04810);; Insulin signaling pathway (ko04910);; Growth hormone synthesis, secretion and action (ko04935)…	[T]	Signal transduction mechanisms	Variant SH3 domain	SHC-transforming protein 1 OS=Bos taurus OX=9913 GN=SHC1 PE=2 SV=1	T	Signal transduction mechanisms	adapter molecule crk [Bos taurus]	biological process: cellular process (GO:0009987);; biological process: locomotion (GO:0040011);; biological process: localization (GO:0051179);; molecular function: binding (GO:0005488);; biological process: metabolic process (GO:0008152);; biological process: biological regulation (GO:0065007);; cellular component: intracellular (GO:0005622);; cellular component: cellular anatomical entity (GO:…
NewGene_3540	--	--	0	0	0	0	0	0	0	0	0	0	0.398876	3	0.197313	2	0	0	--	--	--	--	--	--	K12852|1.59e-08|pxy:105395227|K12852 116 kDa U5 small nuclear ribonucleoprotein component | (RefSeq) 116 kDa U5 small nuclear ribonucleoprotein component-like	Spliceosome (ko03040)	--	--	--	--	--	--	hypothetical protein FD755_012607, partial [Muntiacus reevesi]	--
gene20960	ZFHX3	ZFHX3	1.05732	878	1.24732	1091	1.37178	1115	1.39723	825	0.742507	427	1.49363	800	1.71273	1127	0.848398	598	0.470127	-0.349873	normal	--	--	Biological Process: negative regulation of transcription by RNA polymerase II (GO:0000122);; Molecular Function: transcription regulatory region sequence-specific DNA binding (GO:0000976);; Molecular Function: RNA polymerase II cis-regulatory region sequence-specific DNA binding (GO:0000978);; Molecular Function: DNA-binding transcription repressor activity, RNA polymerase II-specific (GO:0001227…	K09378|0.0e+00|bta:510844|K09378 AT-binding transcription factor 1 | (RefSeq) ZFHX3; zinc finger homeobox protein 3 isoform X1	Signaling pathways regulating pluripotency of stem cells (ko04550)	[R]	General function prediction only	Homeodomain	LIM/homeobox protein Lhx3 (Fragment) OS=Sus scrofa OX=9823 GN=LHX3 PE=2 SV=1	K	Transcription	zinc finger homeobox protein 3 isoform X1 [Bos taurus]	biological process: biological regulation (GO:0065007);; molecular function: binding (GO:0005488);; molecular function: transcription regulator activity (GO:0140110);; cellular component: intracellular (GO:0005622);; cellular component: cellular anatomical entity (GO:0110165);; cellular component: protein-containing complex (GO:0032991);; biological process: multicellular organismal process (GO:0…
gene10350	C8H9orf85	C8H9orf85	1.33755	38	2.25324	68	2.11319	60	3.7672	88	0.408098	9	0.113089	3	0.632626	15	0.238248	6	--	--	--	--	--	--	--	--	[S]	Function unknown	Uncharacterized conserved protein (DUF2039)	--	S	Function unknown	uncharacterized protein C9orf85 homolog isoform X1 [Bos taurus]	--
gene12114	LTB4R	LTB4R	0.270562	16	0.130148	9	0.034417	2	0.073778	4	0.192962	8	0.646388	25	0.500931	24	0.168117	9	--	--	--	--	--	Molecular Function: leukotriene receptor activity (GO:0004974);; Cellular Component: integral component of membrane (GO:0016021);;	K04296|4.0e-175|bta:613482|K04296 leukotriene B4 receptor 1 | (RefSeq) LTB4R; leukotriene B4 receptor 1	Neuroactive ligand-receptor interaction (ko04080)	[R]	General function prediction only	7 transmembrane receptor (rhodopsin family)	Leukotriene B4 receptor 1 OS=Bos taurus OX=9913 GN=LTB4R PE=2 SV=1	T	Signal transduction mechanisms	leukotriene B4 receptor 1 [Bos taurus]	molecular function: molecular transducer activity (GO:0060089);; biological process: cellular process (GO:0009987);; biological process: signaling (GO:0023052);; biological process: response to stimulus (GO:0050896);; biological process: biological regulation (GO:0065007);; cellular component: cellular anatomical entity (GO:0110165)
gene29213	ADRB3	ADRB3	0	0	0	0	0.203415	18	0	0	0	0	0.070726	4	0	0	0	0	--	--	--	--	--	Biological Process: diet induced thermogenesis (GO:0002024);; Biological Process: norepinephrine-epinephrine-mediated vasodilation involved in regulation of systemic arterial blood pressure (GO:0002025);; Molecular Function: beta-adrenergic receptor activity (GO:0004939);; Cellular Component: plasma membrane (GO:0005886);; Biological Process: adenylate cyclase-activating G protein-coupled recepto…	K04143|2.0e-240|biu:109553308|K04143 adrenergic receptor beta-3 | (RefSeq) ADRB3; beta-3 adrenergic receptor isoform X1	Calcium signaling pathway (ko04020);; cGMP-PKG signaling pathway (ko04022);; Neuroactive ligand-receptor interaction (ko04080);; Thermogenesis (ko04714);; Regulation of lipolysis in adipocytes (ko04923);; Renin secretion (ko04924);; Salivary secretion (ko04970)	[R]	General function prediction only	7 transmembrane receptor (rhodopsin family)	Beta-3 adrenergic receptor OS=Bos taurus OX=9913 GN=ADRB3 PE=2 SV=1	T	Signal transduction mechanisms	beta-3 adrenergic receptor isoform X1 [Bos taurus]	biological process: metabolic process (GO:0008152);; biological process: multicellular organismal process (GO:0032501);; biological process: biological regulation (GO:0065007);; molecular function: molecular transducer activity (GO:0060089);; biological process: cellular process (GO:0009987);; biological process: signaling (GO:0023052);; biological process: response to stimulus (GO:0050896);; cel…
NewGene_8850	--	--	0	0	0.980517	120	0.098886	13	0.137314	17	0	0	0	0	0	0	0	0	--	--	--	--	--	--	K09228|1.12e-20|bta:519309|K09228 KRAB domain-containing zinc finger protein | (RefSeq) LOW QUALITY PROTEIN: uncharacterized protein LOC519309	Herpes simplex virus 1 infection (ko05168)	--	--	--	--	S	Function unknown	reverse transcriptase-like [Bos taurus]	--
gene8393	LOC510712	OR7A118	0	0	0	0	0	0	0	0	0	0	0	0	0	0	0	0	--	--	--	--	--	Molecular Function: G protein-coupled receptor activity (GO:0004930);; Molecular Function: olfactory receptor activity (GO:0004984);; Cellular Component: plasma membrane (GO:0005886);; Cellular Component: integral component of membrane (GO:0016021);;	K04257|4.0e-174|bta:510712|K04257 olfactory receptor | (RefSeq) olfactory receptor 7A17	Olfactory transduction (ko04740)	--	--	Olfactory receptor	Olfactory receptor-like protein OLF4 OS=Canis lupus familiaris OX=9615 PE=3 SV=1	T	Signal transduction mechanisms	olfactory receptor 7A17 [Bos taurus]	molecular function: molecular transducer activity (GO:0060089);; cellular component: cellular anatomical entity (GO:0110165)
NewGene_9843	--	--	0.30633	46	0.792668	124	0.657146	96	0.593977	81	0	0	0.13319	13	0	0	0	0	0.000267683	-4.59896	down	--	--	--	--	--	--	--	--	--	--	--	--	--
gene12171	PSMB5	PSMB5	92.0417	5265	103.532	6243	106.734	6010	83.8173	4381	215.983	8560	95.7368	3528	99.0922	4495	121.286	5890	0.897372	0.0653932	normal	[O]	Posttranslational modification, protein turnover, chaperones	Molecular Function: threonine-type endopeptidase activity (GO:0004298);; Cellular Component: nucleoplasm (GO:0005654);; Cellular Component: cytoplasm (GO:0005737);; Cellular Component: centrosome (GO:0005813);; Cellular Component: proteasome core complex (GO:0005839);; Biological Process: response to oxidative stress (GO:0006979);; Biological Process: proteasome-mediated ubiquitin-dependent prote…	K02737|6.9e-148|bom:102277881|K02737 20S proteasome subunit beta 5 [EC:3.4.25.1] | (RefSeq) PSMB5; proteasome subunit beta 5	Proteasome (ko03050);; Alzheimer disease (ko05010);; Parkinson disease (ko05012);; Amyotrophic lateral sclerosis (ko05014);; Huntington disease (ko05016);; Spinocerebellar ataxia (ko05017);; Prion disease (ko05020)	[O]	Posttranslational modification, protein turnover, chaperones	Proteasome subunit	Proteasome subunit beta type-5 OS=Bos taurus OX=9913 GN=PSMB5 PE=1 SV=1	O	Posttranslational modification, protein turnover, chaperones	Proteasome subunit beta type-5, partial [Bos mutus]	molecular function: catalytic activity (GO:0003824);; biological process: metabolic process (GO:0008152);; cellular component: cellular anatomical entity (GO:0110165);; cellular component: intracellular (GO:0005622);; cellular component: protein-containing complex (GO:0032991);; biological process: response to stimulus (GO:0050896);; biological process: cellular process (GO:0009987)
gene2739	LOC515418	LOC515418	0.349741	52	0.372979	57	0.194586	29	0.316191	39	0.050444	5	0.488619	46	0.695396	79	0.319301	40	0.989877	-0.0189057	normal	--	--	Cellular Component: integral component of membrane (GO:0016021);;	K06448|2.5e-206|biu:109578976|K06448 T-cell surface glycoprotein CD1 | (RefSeq) T-cell surface glycoprotein CD1a-like isoform X1	Tight junction (ko04530);; Hematopoietic cell lineage (ko04640);; Amoebiasis (ko05146)	--	--	MHC-I family domain	T-cell surface glycoprotein CD1a OS=Sus scrofa OX=9823 GN=CD1A PE=2 SV=1	T	Signal transduction mechanisms	T-cell surface glycoprotein CD1a isoform X2 [Bos taurus]	cellular component: cellular anatomical entity (GO:0110165)
gene20893	RLTPR	CARMIL2	0.048494	10	0.183855	38	0.009099	2	0.113113	20	0.042084	6	0.008096	2	0.04402	7	0.126093	21	--	--	--	--	--	Biological Process: cell migration (GO:0016477);; Biological Process: maintenance of cell polarity (GO:0030011);;	K20493|0.0e+00|biu:109572613|K20493 leucine-rich repeat-containing protein 16 | (RefSeq) CARMIL2; capping protein, Arp2/3 and myosin-I linker protein 2 isoform X1	--	[N]	Cell motility	CARMIL C-terminus	--	N	Cell motility	capping protein, Arp2/3 and myosin-I linker protein 2 isoform X1 [Bos taurus]	biological process: cellular process (GO:0009987);; biological process: locomotion (GO:0040011);; biological process: localization (GO:0051179)
gene15913	CABLES2	CABLES2	1.90052	274	2.03212	309	3.35977	477	2.53555	334	2.37231	237	2.36213	220	1.90818	218	1.88219	231	0.0783668	-0.577118	normal	--	--	Biological Process: regulation of cell cycle (GO:0051726);;	K09528|8.4e-22|cbr:CBG04113|K09528 DnaJ homolog subfamily C member 8 | (RefSeq) Hypothetical protein CBG04113	--	[D]	Cell cycle control, cell division, chromosome partitioning	Cyclin, N-terminal domain	--	D	Cell cycle control, cell division, chromosome partitioning	CDK5 and ABL1 enzyme substrate 2 isoform X1 [Bos taurus]	biological process: biological regulation (GO:0065007)
gene6276	LOC100139733	OR9K2H	0	0	0	0	0	0	0	0	0	0	0	0	0	0	0	0	--	--	--	--	--	Molecular Function: G protein-coupled receptor activity (GO:0004930);; Molecular Function: olfactory receptor activity (GO:0004984);; Cellular Component: plasma membrane (GO:0005886);; Cellular Component: integral component of membrane (GO:0016021);;	K04257|2.1e-170|bta:100139733|K04257 olfactory receptor | (RefSeq) olfactory receptor 9K2-like	Olfactory transduction (ko04740)	--	--	Olfactory receptor	Olfactory receptor-like protein OLF1 OS=Canis lupus familiaris OX=9615 PE=3 SV=1	T	Signal transduction mechanisms	olfactory receptor 9K2-like [Bos taurus]	molecular function: molecular transducer activity (GO:0060089);; cellular component: cellular anatomical entity (GO:0110165)
gene31213	LOC104976347	LOC116661878	0	0	0.103667	4	0	0	0	0	0	0	0	0	0	0	0	0	--	--	--	--	--	--	--	--	--	--	--	--	--	--	spidroin-1-like [Camelus ferus]	--
gene10182	HACD4	HACD4	0.579343	49	0.993765	89	1.49215	124	1.01013	78	1.21087	71	3.58172	195	1.71121	115	1.55041	111	0.317445	0.610673	normal	--	--	Cellular Component: endoplasmic reticulum membrane (GO:0005789);; Cellular Component: integral component of membrane (GO:0016021);; Molecular Function: 3-hydroxyacyl-CoA dehydratase activity (GO:0018812);; Molecular Function: enzyme binding (GO:0019899);; Biological Process: fatty acid elongation (GO:0030497);; Biological Process: very long-chain fatty acid biosynthetic process (GO:0042761);; Mol…	K10703|7.7e-127|bom:102280214|K10703 very-long-chain (3R)-3-hydroxyacyl-CoA dehydratase [EC:4.2.1.134] | (RefSeq) HACD4, PTPLAD2; 3-hydroxyacyl-CoA dehydratase 4	Fatty acid elongation (ko00062);; Biosynthesis of unsaturated fatty acids (ko01040);; Fatty acid metabolism (ko01212)	[R]	General function prediction only	Protein tyrosine phosphatase-like protein, PTPLA	Very-long-chain (3R)-3-hydroxyacyl-CoA dehydratase 4 OS=Bos taurus OX=9913 GN=HACD4 PE=2 SV=1	I	Lipid transport and metabolism	PREDICTED: very-long-chain (3R)-3-hydroxyacyl-CoA dehydratase 4 [Bos mutus]	cellular component: cellular anatomical entity (GO:0110165);; molecular function: catalytic activity (GO:0003824);; molecular function: binding (GO:0005488);; biological process: metabolic process (GO:0008152);; biological process: cellular process (GO:0009987)
gene314	C1H3orf52	C1H3orf52	0.032227	3	0	0	0	0	0.201121	17	0	0	0.083927	6	0	0	0.073114	6	--	--	--	--	--	Cellular Component: integral component of membrane (GO:0016021);;	--	--	--	--	--	--	S	Function unknown	TPA-induced transmembrane protein isoform X1 [Bos taurus]	cellular component: cellular anatomical entity (GO:0110165)
gene19957	DHX37	DHX37	3.83273	641	2.84789	502	4.56103	751	4.20636	643	4.55376	528	3.94301	425	2.99477	397	3.89822	554	0.242913	-0.393146	normal	[J]	Translation, ribosomal structure and biogenesis	Biological Process: maturation of SSU-rRNA from tricistronic rRNA transcript (SSU-rRNA, 5.8S rRNA, LSU-rRNA) (GO:0000462);; Molecular Function: RNA binding (GO:0003723);; Molecular Function: helicase activity (GO:0004386);; Molecular Function: ATP binding (GO:0005524);; Cellular Component: nucleus (GO:0005634);; Cellular Component: nucleolus (GO:0005730);;	K14780|0.0e+00|bta:529207|K14780 ATP-dependent RNA helicase DHX37/DHR1 [EC:3.6.4.13] | (RefSeq) DHX37; probable ATP-dependent RNA helicase DHX37	--	[AJ]	RNA processing and modification;; Translation, ribosomal structure and biogenesis	Helicase associated domain (HA2)	Pre-mRNA-splicing factor ATP-dependent RNA helicase DHX16 OS=Sus scrofa OX=9823 GN=DHX16 PE=3 SV=1	A	RNA processing and modification	probable ATP-dependent RNA helicase DHX37 [Bos taurus]	biological process: metabolic process (GO:0008152);; biological process: cellular process (GO:0009987);; molecular function: binding (GO:0005488);; molecular function: catalytic activity (GO:0003824);; cellular component: intracellular (GO:0005622);; cellular component: cellular anatomical entity (GO:0110165)
gene28966	ANGPT2	ANGPT2	2.23794	251	0.910937	108	0.839625	93	1.02645	105	2.41485	187	3.05276	220	2.89082	257	1.29491	123	0.473229	0.49239	normal	--	--	Biological Process: angiogenesis (GO:0001525);; Cellular Component: extracellular space (GO:0005615);; Biological Process: gene expression (GO:0010467);; Biological Process: negative regulation of cell-substrate adhesion (GO:0010812);; Biological Process: negative regulation of angiogenesis (GO:0016525);; Molecular Function: receptor tyrosine kinase binding (GO:0030971);; Biological Process: nega…	K05466|3.2e-271|bbub:102412552|K05466 angiopoietin 2 | (RefSeq) ANGPT2; angiopoietin-2	MAPK signaling pathway (ko04010);; Ras signaling pathway (ko04014);; Rap1 signaling pathway (ko04015);; HIF-1 signaling pathway (ko04066);; PI3K-Akt signaling pathway (ko04151);; Kaposi sarcoma-associated herpesvirus infection (ko05167)	[R]	General function prediction only	Fibrinogen beta and gamma chains, C-terminal globular domain	Angiopoietin-2 OS=Bos taurus OX=9913 GN=ANGPT2 PE=2 SV=3	T	Signal transduction mechanisms	angiopoietin-2 precursor [Bos taurus]	biological process: developmental process (GO:0032502);; cellular component: cellular anatomical entity (GO:0110165);; biological process: metabolic process (GO:0008152);; biological process: biological regulation (GO:0065007);; molecular function: binding (GO:0005488);; biological process: cellular process (GO:0009987);; biological process: signaling (GO:0023052);; biological process: response t…
gene17593	LOC784322	CIBAR1	1.16324	59	1.5388	82	0.722384	36	1.25247	58	2.71479	95	3.41706	111	1.68907	68	3.50655	150	0.0966421	0.880314	normal	--	--	Cellular Component: cellular_component (GO:0005575);; Cellular Component: intracellular (GO:0005622);; Cellular Component: obsolete cell (GO:0005623);; Cellular Component: nucleus (GO:0005634);; Cellular Component: cytoplasm (GO:0005737);; Cellular Component: centriole (GO:0005814);; Cellular Component: microtubule organizing center (GO:0005815);; Cellular Component: cytoskeleton (GO:0005856);; C…	K23868|6.0e-148|biu:109568470|K23868 protein FAM92 | (RefSeq) FAM92A; protein FAM92A1	--	--	--	FAM92 protein	Protein FAM92A OS=Bos taurus OX=9913 GN=FAM92A PE=2 SV=1	S	Function unknown	protein FAM92A [Bos taurus]	cellular component: intracellular (GO:0005622);; cellular component: cellular anatomical entity (GO:0110165);; biological process: cellular process (GO:0009987)
gene26506	LOC528329	LOC113881716	0	0	0	0	0.002237	1	0.021134	3	0.040518	3	0	0	0	0	0	0	--	--	--	--	--	Cellular Component: nucleosome (GO:0000786);; Molecular Function: DNA binding (GO:0003677);; Cellular Component: nucleus (GO:0005634);; Biological Process: DNA-templated transcription, initiation (GO:0006352);; Cellular Component: host cell nucleus (GO:0042025);; Molecular Function: protein heterodimerization activity (GO:0046982);;	K11253|8.9e-177|bta:528329|K11253 histone H3 | (RefSeq) uncharacterized protein LOC528329	Alcoholism (ko05034);; Transcriptional misregulation in cancer (ko05202);; Systemic lupus erythematosus (ko05322)	[B]	Chromatin structure and dynamics	Core histone H2A/H2B/H3/H4	Histone H3.1 OS=Bos taurus OX=9913 PE=1 SV=2	B	Chromatin structure and dynamics	uncharacterized protein LOC113881716 [Bos indicus x Bos taurus]	cellular component: protein-containing complex (GO:0032991);; molecular function: binding (GO:0005488);; cellular component: intracellular (GO:0005622);; cellular component: cellular anatomical entity (GO:0110165);; biological process: metabolic process (GO:0008152);; biological process: cellular process (GO:0009987)
[truncated: 23,709 more rows]

## Sheet: Table S4
Table S4. Total annotated metabolites of the H and X groups.
ID	name	Total score	MS2 score	Mass Error (ppm)	Formula	m/z	Retention time (min)	KEGG_annotation	KEGG_pathway_annotation	LM_ID(lipidmaps)	CATEGORY(lipidmaps)	MAIN_CLASS(lipidmaps)	SUB_CLASS	HMDB_ID	CAS	kingdom(HMDB)	super_class(HMDB)	HMDB_taxonomy	sub_class(HMDB)
neg_100	N-Acetyl-O-demethylpuromycin-5'-phosphate	40.2	43.3	15.9929	C23H30N7O9P	624.192	0.5257	C07030	Metabolic pathways(ko01100)	--	--	--	--	--	--	--	--	--	--
[truncated: 2,205 more rows]

## Sheet: Table S5
Table S5. The DAMs were identified between the H and X groups.
[truncated: 116 more rows]

[truncated: 2 more sheets: Table S6, Table S7]
